# Supplementary material for: Chagas Disease Drug Discovery in Latin America—A Mini Review of Antiparasitic Agents Explored Between 2010 and 2021
Source: Front Chem. 2021 Oct 28;9:771143. doi: 10.3389/fchem.2021.771143 (PMC8581468; doi:10.3389/fchem.2021.771143)
Supplement: Supplementary file 1 [file Table1.XLSX]

## Sheet: Web of Science
List of research articles, publication year and DOIs
Article Title	Publication Year	DOI
Trypanocidal activity of flavonoids and limonoids isolated from Myrsinaceae and Meliaceae active plant extracts	2010	10.1590/S0102-695X2010000100002
Antiparasitic and Immunomodulatory Activities of 1,1-bis(4-Hydroxyphenyl)-2-Phenyl-but-1-ene and Its Protected and Free 2-Ferrocenyl Derivatives	2010	10.1002/ddr.20349
Cruzain inhibition by hydroxymethylnitrofurazone and nitrofurazone: investigation of a new target in Trypanosoma cruzi	2010	10.3109/14756360902941058
Trypanocidal activity of the ethyl esters of N-propyl and N-isopropyl oxamates on intracellular amastigotes of Trypanosoma cruzi acute infected mice	2010	10.3109/14756360903027741
Assessment of anti-protozoal activity of plants traditionally used in Ecuador in the treatment of leishmaniasis	2010	10.1016/j.jep.2010.01.007
Benzochromenes from the roots of Bourreria pulchra	2010	10.1016/j.phytol.2009.10.002
Synthesis and in vitro activity of limonene derivatives against Leishmania and Trypanosoma	2010	10.1016/j.ejmech.2009.12.061
Trypanoside, anti-tuberculosis, leishmanicidal, and cytotoxic activities of tetrahydrobenzothienopyrimidines	2010	10.1016/j.bmc.2010.03.018
Naftifine-analogues as anti-Trypanosoma cruzi agents	2010	10.1016/j.ejmech.2010.01.052
Synthesis, structural elucidation and in vitro antiparasitic activity against Trypanosoma cruzi and Leishmania chagasi parasites of novel tetrahydro-1-benzazepine derivatives	2010	10.1016/j.bmc.2010.05.018
16-Bromoepiandrosterone, an activator of the mammalian immune system, inhibits glucose 6-phosphate dehydrogenase from Trypanosoma cruzi and is toxic to these parasites grown in culture	2010	10.1016/j.bmc.2010.05.008
Coordination of nitro-thiosemicarbazones to ruthenium(II) as a strategy for anti-trypanosomal activity improvement	2010	10.1016/j.ejmech.2010.03.005
New Limonene-Hybrid Derivatives with Anti-T. cruzi Activity	2010	10.2174/157018010791306524
3-Hydroxy-2-methylene-3-(4-nitrophenylpropanenitrile): A new highly active compound against epimastigote and trypomastigote form of Trypanosoma cruzi	2010	10.1016/j.bioorg.2010.06.003
Anti-T. cruzi activities and QSAR studies of 3-arylquinoxaline-2-carbonitrile di-N-oxides	2010	10.1016/j.bmcl.2010.06.101
Investigation of plant extracts in traditional medicine of the Brazilian Cerrado against protozoans and yeasts	2010	10.1016/j.jep.2010.06.011
Design, synthesis, and in vitro antiprotozoal, antimycobacterial activities of N-{2-[(7-chloroquinolin-4-yl)amino]ethyl}ureas	2010	10.1016/j.bmc.2010.07.008
Development of second generation amidinohydrazones, thio- and semicarbazones as Trypanosoma cruzi-inhibitors bearing benzofuroxan and benzimidazole 1,3-dioxide core scaffolds	2010	10.1039/c0md00085j
Antitrypanosomal Activity of a Diterpene and Lignans Isolated from Aristolochia cymbifera	2010	10.1055/s-0029-1240952
In vitro antiprotozoal activity of alkaloids from Phaedranassa dubia (Amaryllidaceae)	2010	10.1016/j.phytol.2010.06.004
In Vitro Antiprotozoal Evaluation of Zinc and Copper Complexes Based on Sulfonamides Containing 8-Aminoquinoline Ligands	2010	10.2174/157018010792929586
Studies toward the structural optimization of novel thiazolylhydrazone-based potent antitrypanosomal agents	2010	10.1016/j.bmc.2010.09.056
Anti-leishmanial and anti-trypanosomal activities of 1,4-dihydropyridines: In vitro evaluation and structure-activity relationship study	2010	10.1016/j.bmc.2010.09.015
Massive screening yields novel and selective Trypanosoma cruzi triosephosphate isomerase dimer-interface-irreversible inhibitors with anti-trypanosomal activity	2010	10.1016/j.ejmech.2010.09.034
Novel insights for dihydroorotate dehydrogenase class 1A inhibitors discovery	2010	10.1016/j.ejmech.2010.09.055
Synthesis of oseltamivir conjugates with lactose analogs for inhibition studies on Trypanosoma cruzi trans-sialidase	2011	10.3998/ark.5550190.0012.722
Chemical constituents of the volatile oil from leaves of Annona coriacea and in vitro antiprotozoal activity	2011	10.1590/S0102-695X2011005000004
Zanthoxylum chiloperone leaves extract: First sustainable Chagas disease treatment	2011	10.1016/j.jep.2010.11.032
Synthesis of 2-Hydrazolyl-4-Thiazolidinones Based on Multicomponent Reactions and Biological Evaluation Against Trypanosoma Cruzi	2011	10.1111/j.1747-0285.2010.01071.x
Absolute Configuration and Selective Trypanocidal Activity of Gaudichaudianic Acid Enantiomers	2011	10.1021/np200085h
Synthesis of benzologues of Nitazoxanide and Tizoxanide: A comparative study of their in vitro broad-spectrum antiprotozoal activity	2011	10.1016/j.bmcl.2011.02.100
Chemical Constituents of the New Endophytic Fungus Mycosphaerella sp nov and Their Anti-parasitic Activity	2011	10.1177/1934578X1100600620
Chemical composition of essential oils of Piper jacquemontianum and Piper variabile from Guatemala and bioactivity of the dichloromethane and methanol extracts	2011	10.1590/S0102-695X2011005000110
Synthesis and anti-Trypanosoma cruzi activity of beta-lapachone analogues	2011	10.1016/j.ejmech.2011.03.012
Synthesis, trypanocidal activity and molecular modeling studies of 2-alkylaminomethylquinoline derivatives	2011	10.1016/j.ejmech.2011.05.035
Synthesis, characterization and anti-Trypanosoma cruzi evaluation of ferrocenyl and cyrhetrenyl imines derived from 5-nitrofurane	2011	10.1016/j.jorganchem.2011.06.038
Antiparasitic Bromotyrosine Derivatives from the Marine Sponge Verongula rigida	2011	10.3390/md9101902
Synthesis, molecular modeling and preliminary biological evaluation of a set of 3-acetyl-2,5-disubstituted-2,3-dihydro-1,3,4-oxadiazole as potential antibacterial, anti-Trypanosoma cruzi and antifungal agents	2011	10.1016/j.bmc.2011.09.009
Thiosemicarbazones derived from 1-indanones as new anti-Trypanosoma cruzi agents	2011	10.1016/j.bmc.2011.09.037
1-(Fluoroalkylidene)-1,1-bisphosphonic acids are potent and selective inhibitors of the enzymatic activity of Toxoplasma gondii farnesyl pyrophosphate synthase	2012	10.1039/c1ob06602a
Cytotoxic, Trypanocidal, and Antifungal Activities of Eugenia jambolana L.	2012	10.1089/jmf.2010.0298
Design, synthesis and the effect of 1,2,3-triazole sialylmimetic neoglycoconjugates on Trypanosoma cruzi and its cell surface trans-sialidase	2012	10.1016/j.bmc.2011.11.022
Amidines bearing benzofuroxan or benzimidazole 1,3-dioxide core scaffolds as Trypanosoma cruzi-inhibitors: structural basis for their interactions with cruzipain	2012	10.1039/c1md00223f
Syntheses of a new class of phenyl butyraldehyde-derived amines with in vitro trypanocide activities	2012	10.1039/c1md00237f
Essential Oil from the Leaves of Annona vepretorum: Chemical Composition and Bioactivity	2012	10.1177/1934578X1200700240
Synthesis and antikinetoplastid activity of a series of N,N '-substituted diamines	2012	10.1016/j.bmcl.2011.12.101
Selenosemicarbazones as potent cruzipain inhibitors and their antiparasitic properties against Trypanosoma cruzi	2012	10.1039/c2md00283c
Investigation of trypanothione reductase inhibitory activity by 1,3,4-thiadiazolium-2-aminide derivatives and molecular docking studies	2012	10.1016/j.bmc.2012.01.009
Terpenes from Copaifera Demonstrated in Vitro Antiparasitic and Synergic Activity	2012	10.1021/jm201451h
Identification of benzoylisoquinolines as potential anti-Chagas agents	2012	10.1016/j.bmc.2012.02.046
Antiprotozoal Sesquiterpene Pyridine Alkaloids from Maytenus ilicifolia	2012	10.1021/np300077r
Trypanocidal Activity of Ergosterol Peroxide from Pleurotus ostreatus	2012	10.1002/ptr.3653
Preliminary in vitro evaluation of N '-(benzofuroxan-5-yl)methylene benzohydrazide derivatives as potential anti-Trypanosoma cruzi agents	2012	10.1039/c2md20019h
Effect of complexation of 3-aminoquinoxaline-2-carbonitrile 1,4-dioxides with palladium and copper on their anti-T-cruzi activity	2012	10.1007/s00044-011-9660-y
Design and synthesis of new (E)-cinnamic N-acylhydrazones as potent antitrypanosomal agents	2012	10.1016/j.ejmech.2012.05.041
New oxirane derivatives of 1,4-naphthoquinones and their evaluation against T. cruzi epimastigote forms	2012	10.1016/j.bmc.2012.06.027
Synthesis and biological evaluation of some novel 1-indanone thiazolylhydrazone derivatives as anti-Trypanosoma cruzi agents	2012	10.1016/j.ejmech.2012.07.013
In Vitro Activity Against Trypanosoma cruzi and Leishmania chagasi Parasites of 2,4-Diaryl 1,2,3,4-Tetrahydroquinoline Derivatives	2012	10.2174/157018012802652994
Synthesis, Antitumor, Antitrypanosomal and Antileishmanial Activities of Benzo[4,5]canthin-6-ones Bearing the N '-(Substituted benzylidene)-carbohydrazide and N-Alkylcarboxamide Groups at C-2	2012	10.1248/cpb.c12-00356
Synthesis and Biological Evaluation of New Sulfonamide Derivatives as Potential Anti-Trypanosoma cruzi Agents	2012	10.2174/1573406411208061039
Coordination of 3-aminoquinoxaline-2-carbonitrile 1,4-dioxides to antimony(III) as a strategy for anti-Trypanosoma cruzi activity improvement	2012	10.1007/s00044-011-9955-z
Trypanocidal activity of guaianolide obtained from Tanacetum parthenium (L.). Schultz-Bip. and its combinational effect with benznidazole	2012	10.1016/j.phymed.2012.09.011
Structural Investigation of Anti-Trypanosoma cruzi 2-Iminothiazolidin-4-ones Allows the Identification of Agents with Efficacy in Infected Mice	2012	10.1021/jm301518v
Hybrid furoxanyl N-acylhydrazone derivatives as hits for the development of neglected diseases drug candidates	2013	10.1016/j.ejmech.2012.10.047
Synthesis and biological activity against Trypanosoma cruzi of substituted 1,4-naphthoquinones	2013	10.1016/j.ejmech.2012.11.034
Design, synthesis and biological evaluation of sulfur-containing 1, 1-bisphosphonic acids as antiparasitic agents	2013	10.1016/j.ejmech.2012.12.015
alpha-Selective glycosylation affords mucin-related GalNAc amino acids and diketopiperazines active on Trypanosoma cruzi	2013	10.1016/j.bmc.2013.01.027
Ligand-based design, synthesis, and experimental evaluation of novel benzofuroxan derivatives as anti-Trypanosoma cruzi agents	2013	10.1016/j.ejmech.2013.03.053
Aromatic glycosyl disulfide derivatives: Evaluation of their inhibitory activities against Trypanosoma cruzi	2013	10.1016/j.bmcl.2013.04.030
Inhibition of cysteine proteases by a natural biflavone: behavioral evaluation of fukugetin as papain and cruzain inhibitor	2013	10.3109/14756366.2012.668539
Molecular design, synthesis and biological evaluation of 1,4-dihydro-4-oxoquinoline ribonucleosides as TcGAPDH inhibitors with trypanocidal activity	2013	10.1016/j.bmcl.2013.06.029
Combination of the essential oil constituents citral, eugenol and thymol enhance their inhibitory effect on Crithidia fasciculata and Trypanosoma cruzi growth	2013	10.1590/S0102-695X2013000500007
Depsides and triterpenes in Pseudocyphellaria coriifolia (lichens) and biological activity against Trypanosoma cruzi	2013	10.1080/14786419.2012.740033
5-Nitro-2-furfuriliden derivatives as potential anti-Trypanosoma cruzi agents: Design, synthesis, bioactivity evaluation, cytotoxicity and exploratory data analysis	2013	10.1016/j.bmc.2013.06.017
Preparation and antitrypanosomal activity of secochiliolide acid derivatives	2013	10.1016/j.bmcl.2013.06.064
Design, synthesis and biological evaluation of new aryl thiosemicarbazone as antichagasic candidates	2013	10.1016/j.ejmech.2013.04.022
Identification of novel benzimidazole derivatives as anti-Trypanosoma cruzi agents: solid-phase synthesis, structure-activity relationships and molecular docking studies	2013	10.4155/FMC.13.160
Synthesis and evaluation of antioxidant and trypanocidal properties of a selected series of coumarin derivatives	2013	10.4155/FMC.13.147
1,2,4-thiadiazol-5(4H)-ones: a new class of selective inhibitors of Trypanosoma cruzi triosephosphate isomerase. Study of the mechanism of inhibition	2013	10.3109/14756366.2012.700928
Organometallic Schiff bases derived from 5-nitrothiophene and 5-nitrofurane: Synthesis, crystallographic, electrochemical, ESR and antiTrypanosoma cruzi studies	2013	10.1016/j.jorganchem.2013.06.014
Synthesis, physicochemical properties of allopurinol derivatives and their biological activity against Trypanosoma cruzi	2013	10.1016/j.ejmech.2013.08.045
Design, synthesis and biological evaluation of WC-9 analogs as antiparasitic agents	2013	10.1016/j.ejmech.2013.09.009
Synthesis and anti-Trypanosoma cruzi activity of naphthoquinone-containing triazoles: Electrochemical studies on the effects of the quinoidal moiety	2013	10.1016/j.bmc.2013.08.055
Assessment of Leishmanicidal and Trypanocidal Activities of Aliphatic Diamine Derivatives	2013	10.1111/cbdd.12191
Effect of 9-hydroxy-alpha- and 7-hydroxy-beta-pyran Naphthoquinones on Trypanosoma Cruzi and Structure-activity Relationship Studies	2014	10.2174/1573406410666131229151303
Synthesis and evaluation of the antiparasitic activity of bis-(arylmethylidene) cycloalkanones	2014	10.1016/j.ejmech.2013.11.011
New insights into molecular recognition of 1,1-bisphosphonic acids by farnesyl diphosphate synthase	2014	10.1016/j.bmc.2013.11.010
Structural Design, Synthesis and Structure-Activity Relationships of Thiazolidinones with Enhanced Anti-Trypanosoma cruzi Activity	2014	10.1002/cmdc.201300354
Integration of methods in cheminformatics and biocalorimetry for the design of trypanosomatid enzyme inhibitors	2014	10.4155/FMC.13.185
Design, Synthesis, and Evaluation of Hydroxamic Acid Derivatives as Promising Agents for the Management of Chagas Disease	2014	10.1021/jm400902y
Anti-trypanosomal Phenolic Derivatives from Baccharis uncinella	2014	10.1177/1934578X1400900210
Unsymmetrical 1,5-diaryl-3-oxo-1,4-pentadienyls and their evaluation as antiparasitic agents	2014	10.1016/j.bmc.2013.12.020
2-Acylamino-5-nitro-1,3-thiazoles: Preparation and in vitro bioevaluation against four neglected protozoan parasites	2014	10.1016/j.bmc.2014.01.029
Synthesis, Biological Evaluation, and Structure-Activity Relationships of Potent Noncovalent and Nonpeptidic Cruzain Inhibitors as Anti-Trypanosoma cruzi Agents	2014	10.1021/jm401709b
Synthesis and tripanocidal activity of ferrocenyl and benzyl diamines against Trypanosoma brucei and Trypanosoma cruzi	2014	10.1016/j.bmcl.2014.02.046
Sulfonamide-metal complexes endowed with potent anti-Trypanosoma cruzi activity	2014	10.3109/14756366.2013.766608
New chemotypes as Trypanosoma cruzi triosephosphate isomerase inhibitors: a deeper insight into the mechanism of inhibition	2014	10.3109/14756366.2013.765415
Synthesis, characterization and in vitro anti-Trypanosoma cruzi and anti-Mycobacterium tuberculosis evaluations of cyrhetrenyl and ferrocenyl thiosemicarbazones	2014	10.1016/j.jorganchem.2013.12.049
Antiparasitic activity and effect of casearins isolated from Casearia sylvestris on Leishmania and Trypanosoma cruzi plasma membrane	2014	10.1016/j.phymed.2014.01.004
Optimization of Antitrypanosomatid Agents: Identification of Nonmutagenic Drug Candidates with in Vivo Activity	2014	10.1021/jm500018m
A New Source of (R)-Limonene and Rotundifolone from Leaves of Lippia pedunculosa (Verbenaceae) and their Trypanocidal Properties	2014	10.1177/1934578X1400900601
Dimeric Flavonoids from Arrabidaea brachypoda and Assessment of Their Anti-Trypanosoma cruzi Activity	2014	10.1021/np401060j
Design, synthesis and biological evaluation of hybrid bioisoster derivatives of N-acylhydrazone and furoxan groups with potential and selective anti-Trypanosoma cruzi activity	2014	10.1016/j.ejmech.2014.05.077
Synthesis and biological characterization of new aryloxyindole-4,9-diones as potent trypanosomicidal agents	2014	10.1016/j.bmcl.2014.06.044
4-Aminopyridyl-Based CYP51 Inhibitors as Anti-Trypanosoma cruzi Drug Leads with Improved Pharmacokinetic Profile and in Vivo Potency	2014	10.1021/jm500448u
Oncibauerins A and B, new flavanones from Oncidium baueri (Orchidaceae)	2014	10.1016/j.phytol.2014.06.004
Natural sesquiterpene lactones induce programmed cell death in Trypanosoma cruzi: A new therapeutic target?	2014	10.1016/j.phymed.2014.06.005
Alchornedine, a New Anti-Trypanosomal Guanidine Alkaloid from Alchornea glandulosa	2014	10.1055/s-0034-1382994
2-Pyridyl thiazoles as novel anti-Trypanosoma cruzi agents: Structural design, synthesis and pharmacological evaluation	2014	10.1016/j.ejmech.2014.08.012
Synthesis of novel polysubstituted (2SR,4RS)-2-heteroaryltetrahydro-1,4-epoxy-1-benzazepines and cis-2-heteroaryl-4-hydroxytetrahydro-1H-1-benzazepines as antiparasitic agents	2014	10.1016/j.ejmech.2014.08.055
Structures and Bioactivities of Dihydrochalcones from Metrodorea stipularis	2014	10.1021/np500453x
In vitro antiparasitic activity of new thiosemicarbazones in strains of Trypanosoma cruzi	2014	10.1016/j.ejmech.2014.09.027
Synthesis of divalent ligands of beta-thio- and beta-N-galacto-pyranosides and related lactosides and their evaluation as substrates and inhibitors of Trypanosoma cruzi trans-sialidase	2014	10.3762/bjoc.10.324
Imidazoles from nitroallylic acetates and alpha-bromonitroalkenes with amidines: synthesis and trypanocidal activity studies	2015	10.1039/c5ob01444a
3-epi-Waol A and Waol C: polyketide-derived gamma-lactones isolated from the endophytic fungus Libertella blepharis F2644	2015	10.1016/j.tetlet.2014.11.081
Novel naphthoquinone derivatives and evaluation of their trypanocidal and leishmanicidal activities	2015	10.1039/c4ob01869a
Synthesis and biological evaluation of novel 2,3-disubstituted quinoxaline derivatives as antileishmanial and antitrypanosomal agents	2015	10.1016/j.ejmech.2014.11.018
Anti-parasitic Guanidine and Pyrimidine Alkaloids from the Marine Sponge Monanchora arbuscula	2015	10.1021/acs.jnatprod.5b00070
Design, synthesis and biological evaluation of quinazoline derivatives as anti-trypanosomatid and anti-plasmodial agents	2015	10.1016/j.ejmech.2015.04.028
Designing and exploring active N '-[(5-nitrofuran-2-yl) methylene] substituted hydrazides against three Trypanosoma cruzi strains more prevalent in Chagas disease patients	2015	10.1016/j.ejmech.2015.03.066
Aryloxyethyl Thiocyanates Are Potent Growth Inhibitors of Trypanosoma cruzi and Toxoplasma gondii	2015	10.1002/cmdc.201500100
Synthesis and biological evaluation of caracasine acid derivatives	2015	10.1016/j.bmc.2015.04.015
Development of bis-thiazoles as inhibitors of triosephosphate isomerase from Trypanosoma cruzi. Identification of new non-mutagenic agents that are active in vivo	2015	10.1016/j.ejmech.2015.06.018
Design, synthesis and in vitro trypanocidal and leishmanicidal activities of novel semicarbazone derivatives	2015	10.1016/j.ejmech.2015.05.046
Synthesis and anti-Trypanosoma cruzi activity of new 3-phenylthio-nor-beta-lapachone derivatives	2015	10.1016/j.bmc.2015.05.039
Enzymatic synthesis of bile acid derivatives and biological evaluation against Trypanosoma cruzi	2015	10.1016/j.bmc.2015.05.035
Synthesis, leishmanicidal, trypanocidal and cytotoxic activity of quinoline-hydrazone hybrids	2015	10.1016/j.ejmech.2015.07.018
Synthesis and structure-activity relationship study of a new series of antiparasitic aryloxyl thiosemicarbazones inhibiting Trypanosoma cruzi cruzain	2015	10.1016/j.ejmech.2015.06.048
1,2,3-Triazole-based analogue of benznidazole displays remarkable activity against Trypanosoma cruzi	2015	10.1016/j.bmc.2015.10.008
An abietane diterpene from Salvia cuspidata and some new derivatives are active against Trypanosoma cruzi	2015	10.1016/j.bmcl.2015.10.082
Structural design, synthesis and pharmacological evaluation of 4-thiazolidinones against Trypanosoma cruzi	2015	10.1016/j.bmc.2015.10.048
Hydroxamic acid derivatives: a promising scaffold for rational compound optimization in Chagas disease	2016	10.3109/14756366.2015.1077330
Biological activities of ophiobolin K and 6-epi-ophiobolin K produced by the endophytic fungus Aspergillus calidoustus	2016	10.1080/14786419.2015.1022777
In vitro investigation of Brazilian Cerrado plant extract activity against Plasmodium falciparum, Trypanosoma cruzi and T-brucei gambiense	2016	10.1080/14786419.2015.1055264
Norfloxacin and N-Donor Mixed-Ligand Copper(II) Complexes: Synthesis, Albumin Interaction, and Anti-Trypanosoma cruzi Activity	2016	10.1155/2016/5027404
Curcumin inspired synthesis of unsymmetrical diarylpentanoids with highly potent anti-parasitic activities: in silico studies and DFT-based stereochemical calculation	2016	10.1039/c5md00599j
Molecular hybridization as a powerful tool towards multitarget quinoidal systems: synthesis, trypanocidal and antitumor activities of naphthoquinone-based 5-iodo-1,4-disubstituted-, 1,4-and 1,5-disubstituted-1,2,3-triazoles	2016	10.1039/c6md00216a
Synthesis and biological evaluation of quinoxaline di-N-oxide derivatives with in vitro trypanocidal activity	2016	10.1016/j.bmcl.2015.12.070
Fluorine-containing benzothiazole as a novel trypanocidal agent: design, in silico study, synthesis and activity evaluation	2016	10.1007/s00044-015-1475-9
Gibbilimbol analogues as antiparasitic agents-Synthesis and biological activity against Trypanosoma cruzi and Leishmania (L.) infantum	2016	10.1016/j.bmcl.2016.01.040
Semisynthesis of new aphidicolin derivatives with high activity against Trypanosoma cruzi	2016	10.1016/j.bmcl.2016.01.033
Phthalimido-thiazoles as building blocks and their effects on the growth and morphology of Trypanosoma cruzi	2016	10.1016/j.ejmech.2016.01.010
Individual and combined antiparasitic effect of six plant metabolites against Leishmania amazonensis and Trypanosoma cruzi	2016	10.1016/j.bmcl.2016.02.044
Synthesis and pharmaceutical properties of N-acyloxymethyl prodrugs of Allop with potential anti-trypanosomal activity	2016	10.3109/03639045.2015.1061539
Compound profiling and 3D-QSAR studies of hydrazone derivatives with activity against intracellular Trypanosoma cruzi	2016	10.1016/j.bmc.2016.02.027
Bioactivity-guided isolation of laevicarpin, an antitrypanosomal and anticryptococcal lactam from Piper laevicarpu (Piperaceae)	2016	10.1016/j.fitote.2016.04.005
Synthesis and evaluation of the trypanocidal activity of a series of 1,3,4-thiadiazoles derivatives of R-(+)-limonene benzaldehyde-thiosemicarbazones	2016	10.1007/s00044-016-1561-7
Potent and Selective Inhibitors of Trypanosoma cruzi Triosephosphate Isomerase with Concomitant Inhibition of Cruzipain: Inhibition of Parasite Growth through Multitarget Activity	2016	10.1002/cmdc.201500385
Synthesis and trypanocidal activity of novel benzimidazole derivatives	2016	10.1016/j.bmcl.2015.08.018
Analogues of Marine Guanidine Alkaloids Are in Vitro Effective against Trypanosoma cruzi and Selectively Eliminate Leishmania (L.) infantum Intracellular Amastigotes	2016	10.1021/acs.jnatprod.6b00256
Gold(III) complexes with ONS-Tridentate thiosemicarbazones: Toward selective trypanocidal drugs	2016	10.1016/j.ejmech.2016.05.003
Design, synthesis, molecular docking and biological evaluation of thiophen-2-iminothiazolidine derivatives for use against Trypanosoma cruzi	2016	10.1016/j.bmc.2016.07.013
Design, synthesis and antitrypanosomal activity of some nitrofurazone 1,2,4-triazolic bioisosteric analogues	2016	10.1016/j.ejmech.2016.04.065
New 1,3-thiazole derivatives and their biological and ultrastructural effects on Trypanosoma cruzi	2016	10.1016/j.ejmech.2016.05.050
Activity of Fluorine-Containing Analogues of WC-9 and Structurally Related Analogues against Two Intracellular Parasites: Trypanosoma cruzi and Toxoplasma gondii	2016	10.1002/cmdc.201600505
In Vitro and in Vivo Anti-Trypanosoma cruzi Activity of New Arylamine Mannich Base-Type Derivatives	2016	10.1021/acs.jmedchem.6b00784
A Practical Green Synthesis and Biological Evaluation of Benzimidazoles Against Two Neglected Tropical Diseases: Chagas and Leishmaniasis	2017	10.2174/0929867325666171201101807
Phenotypic evaluation and in silico ADMET properties of novel arylimidamides in acute mouse models of Trypanosoma cruzi infection	2017	10.2147/DDDT.S120618
Synthesis, Biological Evaluation and Molecular Docking of New Benzenesulfonylhydrazone as Potential anti-Trypanosoma cruzi Agents	2017	10.2174/1573406412666160701022230
Novel 2-arylazoimidazole derivatives as inhibitors of Trypanosoma cruzi proliferation: Synthesis and evaluation of their biological activity	2017	10.1016/j.ejmech.2016.09.045
Rational design of nitrofuran derivatives: Synthesis and valuation as inhibitors of Trypanosoma cruzi trypanothione reductase	2017	10.1016/j.ejmech.2016.10.055
Antitrypanosomal activity and evaluation of the mechanism of action of dehydrodieugenol isolated from Nectandra leucantha (Lauraceae) and its methylated derivative against Trypanosoma cruzi	2017	10.1016/j.phymed.2016.11.015
Trypanocidal Activity of Flavokawin B, a Component of Polygonum ferrugineum Wedd	2017	10.1055/s-0042-112031
Synthesis, anti-Trypanosoma cruzi activity and quantitative structure relationships of some fluorinated thiosemicarbazones	2017	10.1016/j.jfluchem.2017.01.013
Design and synthesis of a new series of 3,5-disubstituted isoxazoles active against Trypanosoma cruzi and Leishmania amazonensis	2017	10.1016/j.ejmech.2017.01.029
Synthesis and trypanocidal activity of a library of 4-substituted 2-(1H-pyrrolo[3,2-c]pyridin-2-yl)propan-2-ols	2017	10.1016/j.ejmech.2017.01.040
Synthesis and biological evaluation of potential inhibitors of the cysteine proteases cruzain and rhodesain designed by molecular simplification	2017	10.1016/j.bmc.2017.02.009
Molecular modeling and structure-activity relationships studies of bioisoster hybrids of N-acylhydrazone and furoxan groups on cruzain	2017	10.1007/s00044-016-1776-7
Desing and synthesis of potent anti-Trypanosoma cruzi agents new thiazoles derivatives which induce apoptotic parasite death	2017	10.1016/j.ejmech.2017.02.026
2 alpha-Acetoxy-15-acetylartemisiifolin, a new Anti-trypanosomal Sesquiterpene Lactone from Mikania guaco	2017	10.1177/1934578X1701200504
Synthesis and biological evaluation of N-alkyl naphthoimidazoles derived from beta-lapachone against Trypanosoma cruzi bloodstream trypomastigotes	2017	10.1039/c7md00069c
Antitrypanosomal and antileishmanial activity of prenyl-1,2,3-triazoles	2017	10.1039/c7md00008a
Molecular modeling and structure-activity relationships for a series of benzimidazole derivatives as cruzain inhibitors	2017	10.4155/fmc-2016-0236
Synthesis of novel quinoline based 4,5 dihydro-1H pyrazoles as potential anticancer, antifungal, antibacterial and antiprotozoal agents	2017	10.1016/j.ejmech.2017.03.016
An in vitro and in vivo evaluation of new potential trans-sialidase inhibitors of Trypanosoma cruzi predicted by a computational drug repositioning method	2017	10.1016/j.ejmech.2017.03.063
Aryl- or heteroaryl-based hydrazinylphthalazine derivatives as new potential antitrypanosomal agents	2017	10.1016/j.bioorg.2017.03.008
Ferrocenyl and cyrhetrenyl azines containing a 5-nitroheterocyclic moiety: Synthesis, structural characterization, electrochemistry and evaluation as anti-Trypanosoma cruzi agents	2017	10.1016/j.jorganchem.2017.03.014
3-Hydroxykynurenine, a Tryptophan Metabolite Generated during the Infection, Is Active Against Trypanosoma cruzi	2017	10.1021/acsmedchemlett.7b00169
New Class of Antitrypanosomal Agents Based on Imidazopyridines	2017	10.1021/acsmedchemlett.7b00202
Synthesis, leishmanicidal, trypanocidal and cytotoxic activities of quinoline-chalcone and quinoline-chromone hybrids	2017	10.1007/s00044-017-1846-5
Synthesis and biological evaluation of 2-methyl-1H-benzimidazole-5-carbohydrazides derivatives as modifiers of redox homeostasis of Trypanosoma cruzi	2017	10.1016/j.bmcl.2017.06.013
Brazilian Cerrado Qualea grandiflora Mart. Leaves Exhibit Antiplasmodial and Trypanocidal Activities In vitro	2017	10.4103/pm.pm_100_17
Efficacy of a series of alpha-pyrone derivatives against Leishmania (L.) infantum and Trypanosoma cruzi	2017	10.1016/j.ejmech.2017.08.055
Design, Synthesis, and Trypanocidal Activity of Novel 5-Nitroimidazolyl O-Benzyloxime Ethers	2017	10.1002/jhet.2989
New alkenyl derivative from Piper malacophyllum and analogues: Antiparasitic activity against Trypanosoma cruzi and Leishmania infantum	2017	10.1111/cbdd.12986
Synthesis and 2D-QSAR studies of neolignan-based diaryltetrahydrofuran and -furan analogues with remarkable activity against Trypanosoma cruzi and assessment of the trypanothione reductase activity	2017	10.1016/j.ejmech.2017.08.064
Triclosan-caffeic acid hybrids: Synthesis, leishmanicidal, trypanocidal and cytotoxic activities	2017	10.1016/j.ejmech.2017.09.064
Pt-II, Pd-II and Au-III complexes with a thiosemicarbazone derived from diacethylmonooxime: Structural analysis, trypanocidal activity, cytotoxicity and first insight into the antiparasitic mechanism of action	2017	10.1016/j.ejmech.2017.10.013
Nanoemulsions of sulfonamide carbonic anhydrase inhibitors strongly inhibit the growth of Trypanosoma cruzi	2017	10.1080/14756366.2017.1405264
Crassiflorone derivatives that inhibit Trypanosoma brucei glyceraldehyde-3-phosphate dehydrogenase (TbGAPDH) and Trypanosoma cruzi trypanothione reductase (TcTR) and display trypanocidal activity	2017	10.1016/j.ejmech.2017.10.005
Structural design, synthesis and pharmacological evaluation of thiazoles against Trypanosoma cruzi	2017	10.1016/j.ejmech.2017.09.047
A Schmidt rearrangement-mediated synthesis of novel tetrahydro-benzo[1,4]diazepin-5-ones as potential anticancer and antiprotozoal agents	2017	10.1016/j.ejmech.2017.10.024
Synthesis, antiprotozoal activity and cytotoxicity in U-937 macrophages of triclosan-hydrazone hybrids	2017	10.1007/s00044-017-2019-2
Selenium-containing analogues of WC-9 are extremely potent inhibitors of Trypanosoma cruzi proliferation	2017	10.1016/j.bmc.2017.10.016
Isolation, Derivative Synthesis, and Structure-Activity Relationships of Antiparasitic Bromopyrrole Alkaloids from the Marine Sponge Tedania brasiliensis	2018	10.1021/acs.jnatprod.7b00876
Evaluation of Trypanocidal and Antioxidant Activities of a Selected Series of 3-amidocoumarins	2018	10.2174/1573406414666180419113437
Trypanocidal activity of polysaccharide extract from Genipa americana leaves	2018	10.1016/j.jep.2017.08.042
Efficacy of 2-hydroxy-3-phenylsulfanylmethyl-[1,4]-naphthoquinone derivatives against different Trypanosoma cruzi discrete type units: Identification of a promising hit compound	2018	10.1016/j.ejmech.2017.12.052
Synthesis of novel quinine analogs and evaluation of their effects on Trypanosoma cruzi	2018	10.4155/fmc-2017-0184
Synthesis and antiprotozoal activity of furanchalcone-quinoline, furanchalcone-chromone and furanchalcone-imidazole hybrids	2018	10.1007/s00044-017-2076-6
Antitrypanosomal activity and evaluation of the mechanism of action of diterpenes from aerial parts of Baccharis retusa (Asteraceae)	2018	10.1016/j.fitote.2017.12.016
Targeting polyamine transport in Trypanosoma cruzi	2018	10.1016/j.ejmech.2018.01.083
In Silico Studies Designed to Select Sesquiterpene Lactones with Potential Antichagasic Activity from an In-House Asteraceae Database	2018	10.1002/cmdc.201700743
A Bioactive Trypanosoma cruzi Bromodomain Inhibitor from Chemically Engineered Extracts	2018	10.1021/acscombsci.7b00172
Identification of cisapride as new inhibitor of putrescine uptake in Trypanosoma cruzi by combined ligand- and structure-based virtual screening	2018	10.1016/j.ejmech.2018.02.006
Identification of Pyrazolo[3,4-e][1,4]thiazepin based CYP51 inhibitors as potential Chagas disease therapeutic alternative: In vitro and in vivo evaluation, binding mode prediction and SAR exploration	2018	10.1016/j.ejmech.2018.02.020
Identification and preliminary structure-activity relationship studies of novel pyridyl sulfonamides as potential Chagas disease therapeutic agents	2018	10.1016/j.bmcl.2018.04.064
Antichagasic, Leishmanicidal, and Trichomonacidal Activity of 2-Benzyl-5-nitroindazole-Derived Amines	2018	10.1002/cmdc.201800084
Antiproliferative effect and ultrastructural alterations induced by 5-O-methylembelin on Trypanosoma cruzi	2018	10.1016/j.phymed.2018.04.032
Synthesis and Evaluation of the Anticancer and Trypanocidal Activities of Boronic Tyrphostins	2018	10.1002/cmdc.201800206
Acetylenic fatty acids from Porcelia macrocarpa (Annonaceae) against trypomastigotes of Trypanosoma cruzi: Effect of octadec-9-ynoic acid in plasma membrane electric potential	2018	10.1016/j.bioorg.2018.03.025
Synthesis, molecular docking and biological evaluation of novel phthaloyl derivatives of 3-amino-3-aryl propionic acids as inhibitors of Trypanosoma cruzi trans-sialidase	2018	10.1016/j.ejmech.2018.07.005
Quinoxaline derivatives as potential antitrypanosomal and antileishmanial agents	2018	10.1016/j.bmc.2018.06.033
Trypanosoma cruzi biochemical changes and cell death induced by an organometallic platinum-based compound	2018	10.1111/cbdd.13332
New 1,2,3-triazole-based analogues of benznidazole for use against Trypanosoma cruzi infection: In vitro and in vivo evaluations	2018	10.1111/cbdd.13333
Leveraging the cruzain S3 subsite to increase affinity for reversible covalent inhibitors	2018	10.1016/j.bioorg.2018.04.006
Discovery of a Biologically Active Bromodomain Inhibitor by Target-Directed Dynamic Combinatorial Chemistry	2018	10.1021/acsmedchemlett.8b00247
Prospecting for cytotoxic and antiprotozoal 4-aryl-4H-chromenes and 10-aryldihydropyrano[2,3-f]chromenes	2018	10.1002/ardp.201800100
Synthesis, anti-parasitic activity and QSAR study of a new library of polysubstituted tetrahydronaphtho[1,2-b]azepines	2018	10.1007/s00044-018-2232-7
Discovery of Novel 7-Aryl 7-Deazapurine 3 '-Deoxy-ribofuranosyl Nucleosides with Potent Activity against Trypanosoma cruzi	2018	10.1021/acs.jmedchem.8b00999
Chemical structure and biological properties of sulfated fucan from the sequential extraction of subAntarctic Lessonia sp (Phaeophyceae)	2018	10.1016/j.carbpol.2018.07.012
Thiosemicarbazones and thiadiazines derived from fluorinated benzoylthioureas: Synthesis, crystal structure and anti-Trypanosoma cruzi activity	2018	10.1016/j.jfluchem.2018.08.004
Pyrazinoates as antiparasitic agents against Trypanosoma cruzi	2018	10.1002/ardp.201800190
In vitro and in vivo trypanocidal activities of 8-methoxy-3-(4-nitrobenzoyl)-6-propyl-2H-cromen-2-one, a new synthetic coumarin of low cytotoxicity against mammalian cells	2018	10.1111/cbdd.13362
Synthesis and biological evaluation of isoxazolyl-sulfonamides: A non-cytotoxic scaffold active against Trypanosoma cruzi, Leishmania amazonensis and Herpes Simplex Virus	2018	10.1016/j.bmcl.2018.08.040
Studies of 4-arylthiazolylhydrazones derived from 1-indanones as Trypanosoma cruzi squalene epoxidase inhibitors by molecular simulations	2018	10.1039/c8ob02310g
Synthesis and trypanocide activity of chloro-l-tyrosine and bromo-l-tyrosine derivatives	2018	10.1007/s00044-018-2249-y
Synthesis, antitrypanosomal activity and molecular docking studies of pyrimidine derivatives	2018	10.1007/s00044-018-2253-2
Crispoic acid, a new compound from Laelia marginata (Orchidaceae), and biological evaluations against parasites, human cancer cell lines and Zika virus	2018	10.1080/14786419.2017.1395428
A trypsin inhibitor from Moringa oleifera flower extract is cytotoxic to Trypanosoma cruzi with high selectivity over mammalian cells	2018	10.1080/14786419.2017.1389932
Isolation, Biochemical Characterization and Antiparasitic Activity of BmatTX-IV, A Basic Lys49-Phospholipase A(2) from the Venom of Bothrops mattogrossensis from Paraguay	2019	10.2174/1568026619666190723154756
Appraisal of anti-protozoan activity of nitroaromatic benzenesulfonamides inhibiting carbonic anhydrases from Trypanosoma cruzi and Leishmania donovani	2019	10.1080/14756366.2019.1626375
Antiparasitic Metabolites from Hyptis brevipes, a Tacana Medicinal Plant	2019	10.1177/2F1934578X1901400115
Synthesis of New Thiosemicarbazones and Semicarbazones Containing the 1,2,3-1H-triazole-isatin Scaffold: Trypanocidal, Cytotoxicity, Electro-chemical Assays, and Molecular Docking	2019	10.2174/1573406414666180912120502
Synthesis, 2D-QSAR Studies and Biological Evaluation of Quinazoline Derivatives as Potent Anti-Trypanosoma cruzi Agents	2019	10.2174/1573406414666181005145042
Supramolecular hydrogels of beta-cyclodextrin linked to calcium homopoly-L-guluronate for release of coumarins with trypanocidal activity	2019	10.1016/j.carbpol.2018.10.010
A step towards development of promising trypanocidal agents: Synthesis, characterization and in vitro biological evaluation of ferrocenyl Mannich base-type derivatives	2019	10.1016/j.ejmech.2018.12.005
Discovery of new potent hits against intracellular Trypanosoma cruzi by QSAR-based virtual screening	2019	10.1016/j.ejmech.2018.11.062
Butenolides from Nectandra oppositifolia (Lauraceae) displayed anti-Trypanosoma cruzi activity via deregulation of mitochondria	2019	10.1016/j.phymed.2018.09.236
Design, synthesis and molecular docking studies of novel N-arylsulfonyl-benzimidazoles with anti Trypanosoma cruzi activity	2019	10.1016/j.ejmech.2019.01.013
Studies of NMR, molecular docking, and molecular dynamics simulation of new promising inhibitors of cruzaine from the parasite Trypanosoma cruzi	2019	10.1007/s00044-018-2280-z
Novel fluorinated quaternary ammonium salts and their in vitro activity as trypanocidal agents	2019	10.1007/s00044-018-02285-2
Design, synthesis and antitrypanosomatid activities of 3,5-diaryl-isoxazole analogues based on neolignans veraguensin, grandisin and machilin G	2019	10.1111/cbdd.13417
Design, synthesis, molecular modelling, and in vitro evaluation of tricyclic coumarins against Trypanosoma cruzi	2019	10.1111/cbdd.13420
Synthesis and biological evaluation of new quinoline derivatives as antileishmanial and antitrypanosomal agents	2019	10.1016/j.bioorg.2018.10.053
Antitrypanosomal activity of epi-polygodial from Drimys brasiliensis and its effects in cellular membrane models at the air-water interface	2019	10.1016/j.bioorg.2018.11.048
N-Nitrosulfonamides as Carbonic Anhydrase Inhibitors: A Promising Chemotype for Targeting Chagas Disease and Leishmaniasis	2019	10.1021/acsmedchemlett.8b00430
Furanchalcone-biphenyl hybrids: synthesis, in silico studies, antitrypanosomal and cytotoxic activities	2019	10.1007/s00044-019-02323-7
Novel prenyloxy chalcones as potential leishmanicidal and trypanocidal agents: Design, synthesis and evaluation	2019	10.1016/j.ejmech.2019.02.028
Further insights of selenium-containing analogues of WC-9 against Trypanosoma cruzi	2019	10.1016/j.bmc.2019.02.039
Novel [1,2,3] triazolo[1,5-a]pyridine derivatives are trypanocidal by sterol biosynthesis pathway alteration	2019	10.4155/fmc-2018-0242
Antitrypanosomal Activity of Acetogenins Isolated from the Seeds of Porcelia macrocarpa Is Associated with Alterations in Both Plasma Membrane Electric Potential and Mitochondrial Membrane Potential	2019	10.1021/acs.jnatprod.8b00890
In vitro activity of steroidal dendrimers on Trypanosoma cruzi epimastigote form with PAMAM dendrons modified by click chemistry	2019	10.1016/j.bioorg.2019.01.056
Chemical Composition and Anti-Candida and Anti-Trypanosoma cruzi Activities of Essential Oils from the Rhizomes and Leaves of Brazilian Species of Renealmia L. fil	2019	10.25135/rnp.105.18.08.125
Chemical composition and antiproliferative, antioxidant and trypanocidal activities of the fruits from Campomanesia xanthocarpa (Mart.) O. Berg (Myrtaceae)	2021	10.1080/14786419.2019.1607333
Trypanosoma cruzi trans-sialidase alternative substrates: Study of the effect of substitution in C-6 in benzyl beta-lactoside	2019	10.1016/j.carres.2019.04.003
Structure-activity relationship study of antitrypanosomal chalcone derivatives using multivariate analysis	2019	10.1016/j.bmcl.2019.04.020
Chemical composition, antioxidant and antiprotozoal activity of Eugenia gracillima Kiaersk. leaves essential oil	2021	10.1080/14786419.2019.1644506
Coumarins isolated from Calophyllum brasiliense produce ultrastructural alterations and affect in vitro infectivity of Trypanosoma cruzi	2019	10.1016/j.phymed.2019.152827
Antitrypanosomal activity of isololiolide isolated from the marine hydroid Macrorhynchia philippina (Cnidaria, Hydrozoa)	2019	10.1016/j.bioorg.2019.103002
Antitrypanosomal activity and effect in plasma membrane permeability of (-)-bornyl p-coumarate isolated from Piper cernuum (Piperaceae)	2019	10.1016/j.bioorg.2019.103001
Evaluation of the antitrypanosoma activity and SAR study of novel LINS03 derivatives	2019	10.1016/j.bioorg.2019.102996
Discovery of antichagasic inhibitors by high-throughput screening with Trypanosoma cruzi glucokinase	2019	10.1016/j.bmcl.2019.05.037
Synthesis and biological evaluation of 1-alkylaminomethyl-1,1-bisphosphonic acids against Trypanosoma cruzi and Toxoplasma gondii	2019	10.1016/j.bmc.2019.07.004
Dehydrodieugenol B derivatives as antiparasitic agents: Synthesis and biological activity against Trypanosoma cruzi	2019	10.1016/j.ejmech.2019.05.001
Dibenzylbutane neolignans from Saururus cernuus L. (Saururaceae) displayed anti-Trypanosoma cruzi activity via alterations in the mitochondrial membrane potential	2019	10.1016/j.fitote.2019.104251
Trypanocidal Trixikingolides From Trixis Vauthieri	2019	10.1080/14786419.2019.1663510
Organometallic Gold(III) Complex [Au(Hdamp)(L1(4))](+) (L1=SNS-Donating Thiosemicarbazone) as a Candidate to New Formulations against Chagas Disease	2019	10.1021/acsinfecdis.8b00284
Hedyosulide, a novel trypanosomicidal sesterterpene lactone from Hedyosmum brasiliense Mart. ex Miq	2019	10.1016/j.phytol.2019.06.005
Discovery and characterization of trypanocidal cysteine protease inhibitors from the 'malaria box'	2019	10.1016/j.ejmech.2019.06.062
Heterobimetallic nickel(II) and palladium(II) complexes derived from S-benzyl-N- (ferrocenyl)methylenedithiocarbazate: Trypanocidal activity and interaction with Trypanosoma cruzi Old Yellow Enzyme (TcOYE)	2019	10.1016/j.ejmech.2019.07.014
Synthesis, activity, and molecular modeling studies of 1,2,3-triazole derivatives from natural phenylpropanoids as new trypanocidal agents	2020	10.1111/cbdd.13628
Antiprotozoal activities of marine polyether triterpenoids	2019	10.1016/j.bioorg.2019.103276
New aryloxy-quinone derivatives with promising activity on Trypanosoma cruzi	2020	10.1002/ardp.201900213
O-geranylchalcones: synthesis and metabolic inhibition against Leishmania mexicana and Trypanosoma cruzi	2020	10.1007/s00044-019-02469-4
Synthesis, structure-activity relationship and trypanocidal activity of pyrazole-imidazoline and new pyrazole-tetrahydropyrimidine hybrids as promising chemotherapeutic agents for Chagas disease	2019	10.1016/j.ejmech.2019.111610
Synthesis and structure-activity relationship of nitrile-based cruzain inhibitors incorporating a trifluoroethylamine-based P2 amide replacement	2019	10.1016/j.bmc.2019.115083
Helietta apiculata: a tropical weapon against Chagas disease	2019	10.1080/14786419.2018.1472594
Identification of Novel Functionalized Carbohydrazonamides Designed as Chagas Disease Drug Candidates	2020	10.2174/1573406415666190627103013
Discovery of 2-aminopyridine Derivatives with Antichagasic and Antileishmanial Activity Using Phenotypic Assays	2020	10.2174/1570180816666191204105232
Synthesis and Antitrypanosomal Profile of Novel Hydrazonoyl Derivatives	2020	10.2174/1573406415666190712115237
Anti-Trypanosoma cruzi Activity and Molecular Docking Studies of 1H-pyrazolo[3, 4-b]pyridine Derivatives	2020	10.2174/1570180816666190305141733
Anti-Trypanosoma cruzi activity of costic acid isolated from Nectandra barbellata (Lauraceae) is associated with alterations in plasma membrane electric and mitochondrial membrane potentials	2020	10.1016/j.bioorg.2019.103510
Structure-activity relationship of 4-azaindole-2-piperidine derivatives as agents against Trypanosoma cruzi	2020	10.1016/j.bmcl.2019.126779
Novel nitroimidazole derivatives evaluated for their trypanocidal, cytotoxic, and genotoxic activities	2020	10.1016/j.ejmech.2019.111887
Hit-to-lead optimization of novel 2-alkylaminomethylquinoline derivatives as anti-chagas agents	2020	10.1016/j.ejmech.2019.111877
Discovery of Potent, Reversible, and Competitive Cruzain Inhibitors with Trypanocidal Activity: A Structure-Based Drug Design Approach	2020	10.1021/acs.jcim.9b00802
Trypanocidal activity of South American Vernonieae (Asteraceae) extracts and its sesquiterpene lactones	2020	10.1080/14786419.2020.1739682
New thiazolyl-pyrazoline derivatives bearing nitrogen mustard as potential antimicrobial and antiprotozoal agents	2020	10.1002/ardp.201900351
Synthesis of quinoline derivatives as potential cysteine protease inhibitors	2020	10.4155/fmc-2019-0201
In vitro and in silico evaluations of new aryloxy-1,4-naphthoquinones as anti-Trypanosoma cruzi agents	2020	10.1007/s00044-020-02512-9
High Throughput Approaches to Unravel the Mechanism of Action of a New Vanadium-Based Compound against Trypanosoma cruzi	2020	10.1155/2020/1634270
Calanolides E1 and E2, two related coumarins from Calophyllum brasiliense Cambess. (Clusiaceae), displayed in vitro activity against amastigote forms of Trypanosoma cruzi and Leishmania infantum	2020	10.1080/14786419.2020.1765347
In vitro anti-Trypanosoma cruzi evaluation of sesquiterpenes from the branches of Oxandra sessiliflora	2020	10.1016/j.phytol.2020.04.005
Development of Selective Steroid Inhibitors for the Glucose-6-phosphate Dehydrogenase from Trypanosoma cruzi	2020	10.1021/acsmedchemlett.0c00106
Planning newTrypanosoma cruziCYP51 inhibitors using QSAR studies	2020	10.1007/s11030-020-10113-2
Prospecting and IdentifyingPhyllanthus amarusLignans with Antileishmanial and Antitrypanosomal Activity	2020	10.1055/a-1179-1003
Mammea type coumarins isolated from Calophyllum brasiliense induced apoptotic cell death of Trypanosoma cruzi through mitochondrial dysfunction, ROS production and cell cycle alterations	2020	10.1016/j.bioorg.2020.103894
Interaction of dicentrinone, an antitrypanosomal aporphine alkaloid isolated from Ocotea puberula (Lauraceae), in cell membrane models at the air-water interface	2020	10.1016/j.bioorg.2020.103978
Optimization strategy of single-digit nanomolar cross-class inhibitors of mammalian and protozoa cysteine proteases	2020	10.1016/j.bioorg.2020.104039
Effect of substituents in the A and B rings of chalcones on antiparasite activity	2020	10.1002/ardp.202000157
Molecular design aided by random forests and synthesis of potent trypanocidal agents as cruzain inhibitors for Chagas disease treatment	2020	10.1111/cbdd.13663
Differential lethal action of C17:2 and C17:0 anacardic acid derivatives in Trypanosoma cruzi - A mechanistic study	2020	10.1016/j.bioorg.2020.104068
Antiparasitic activities of novel pyrimidineN-acylhydrazone hybrids	2021	10.1002/ddr.21745
Synthesis, trypanocidal and anti-leishmania activity of new triazole-lapachol and nor-lapachol hybrids	2020	10.1016/j.bioorg.2020.104122
Pharmacological Assessment of the Carvacrol Chemotype Essential Oil From Plectranthus amboinicus Growing in Cuba	2020	10.1177/1934578X20962233
Expanding the scope of synthetic 1,2,4-trioxanes towards Trypanosoma cruzi and Leishmania donovani	2020	10.1016/j.bmcl.2020.127491
Dual Parasiticidal Activities of Phthalimides: Synthesis and Biological Profile againstTrypanosoma cruziandPlasmodium falciparum	2020	10.1002/cmdc.202000331
In vitro anti-trypanosomal potential of kaurane and pimarane semi-synthetic derivatives	2020	10.1080/14786419.2020.1837824
On the intrinsic reactivity of highly potent trypanocidal cruzain inhibitors	2020	10.1039/d0md00097c
Synthesis and Structure-Activity Relationships of Imidazopyridine/Pyrimidine- and Furopyridine-Based Anti-infective Agents against Trypanosomiases	2021	10.1002/cmdc.202000616
Leishmanicidal and trypanocidal potential of the essential oil of Psidium myrsinites DC.	2020	10.1080/14786419.2020.1844688
Synthesis and biological evaluation in vitro and in silico of N-propionyl-N '-benzeneacylhydrazone derivatives as cruzain inhibitors of Trypanosoma cruzi	2020	10.1007/s11030-020-10156-5
Liquid Fungal Cocultivation as a Strategy to Access Bioactive Metabolites	2021	10.1055/a-1200-2046
Antiparasitic from the Panamanian Marine Bacterium Pseudomonas aeruginosa	2019	10.1177/1934578X1901400109
Synthesis and Antitrypanosomal Activity of 1,4-Disubstituted Triazole Based on a 2-Nitroimidazole Scaffold: a Structure-Activity Relationship Study	2020	10.1002/cmdc.202000460
Ruthenium(II)-Catalyzed C-H Alkenylation of Quinones: Diversity-Oriented Strategy for Trypanocidal	2019	10.1002/ejoc.201900004
Electrochemical Selenation/Cyclization of Quinones: A Rapid, Green and Efficient Access to Functionalized Trypanocidal and Antitumor	2020	10.1002/ejoc.202000216
Arabinogalactan-Glycoconjugate Fractions from Genipa americana Leaves as a Source of Antichagasic Natural product	2020	10.1007/s43450-020-00110-9
In vitro antileishmanial and antitrypanosomal activity of isolated from the roots of Zanthoxylum tingoassuiba	2018	10.1016/j.bjp.2018.04.013
Natural product from marine red and brown algae against Trypanosoma cruzi	2019	10.1016/j.bjp.2019.08.003
The evaluation of quinonoid against Trypanosoma cruzi: Synthesis of imidazolic anthraquinones, nor-beta-lapachone derivatives and beta-lapachone-based 1,2,3-triazoles	2010	10.1016/j.bmc.2010.03.029
Optimization of anti-Trypanosoma cruzi oxadiazoles leads to identification of with efficacy in infected mice	2012	10.1016/j.bmc.2012.08.047
2-Phenylaminonaphthoquinones and related : Synthesis, trypanocidal and cytotoxic activities	2014	10.1016/j.bmc.2014.07.030
Synthesis and SAR of new isoxazole-triazole bis-heterocyclic as analogues of natural lignans with antiparasitic activity	2018	10.1016/j.bmc.2018.08.025
Synthesis and evaluation of novel prenylated chalcone derivatives as anti-leishmanial and anti-trypanosomal	2015	10.1016/j.bmcl.2015.05.072
Lead selection of antiparasitic from a focused library of benzenesulfonyl derivatives of heterocycles	2017	10.1016/j.bmcl.2017.07.081
Evaluation of quinoxaline as ligands of a site adjacent to S2 (AS2) of cruzain	2019	10.1016/j.bmcl.2019.06.046
Diversity in the supramolecular interactions of 5,6-dichloro-2-(trifluoromethyl)-1H-benzimidazole with modified cyclodextrins: Implications for physicochemical properties and antiparasitic activity (It´s not synthesis)	2012	10.1016/j.carbpol.2011.08.009
Synthesis and evaluation of the anti parasitic activity of aromatic nitro	2011	10.1016/j.ejmech.2011.09.002
On the search for potential anti-Trypanosoma cruzi drugs: Synthesis and biological evaluation of 2-hydroxy-3-methylamino and 1,2,3-triazolic naphthoquinoidal obtained by click chemistry reactions	2012	10.1016/j.ejmech.2012.03.039
New oxidovanadium(IV) N-acylhydrazone complexes: Promising antileishmanial and antitrypanosomal agents	2013	10.1016/j.ejmech.2012.12.036
Conformational restriction of aryl thiosemicarbazones produces potent and selective anti-Trypanosoma cruzi which induce apoptotic parasite death	2014	10.1016/j.ejmech.2014.02.001
Rhodium-catalyzed C-H bond activation for the synthesis of quinonoid : Significant Anti-Trypanosoma cruzi activities and electrochemical studies of functionalized quinones	2017	10.1016/j.ejmech.2017.05.011
Investigating the structure-activity relationships of N '-[(5-nitrofuran-2-yl) methylene] substituted hydrazides against Trypanosoma cruzi to design novel active	2018	10.1016/j.ejmech.2017.12.011
Symmetrical and unsymmetrical substituted 2,5-diarylidene cyclohexanones as anti-parasitic	2018	10.1016/j.ejmech.2018.06.031
Production of Highly Active Antiparasitic from the Controlled Halogenation of the Arrabidaea brachypoda Crude Plant Extract	2020	10.1021/acs.jnatprod.0c00433
Synthesis of quinone imine and sulphur-containing with antitumor and trypanocidal activities: redox and biological implications	2020	10.1039/d0md00072h
Cytotoxic and Anti-infective Sesquiterpenes Present in Plagiochila disticha (Plagiochilaceae) and Ambrosia peruviana (Asteraceae)	2010	10.1055/s-0029-1240681
A structure-based approach towards the identification of novel antichagasic : Trypanosoma cruzi carbonic anhydrase inhibitors	2020	10.1080/14756366.2019.1677638
Evaluation of leishmanicidal and trypanocidal activities of phenolic from Calea uniflora Less.	2016	10.1080/14786419.2015.1030740
Anti-Trypanosoma cruzi Activity in vitro of Phases and Isolated from Excoecaria lucida Leaves	2018	10.2174/1573406414666180112112154
2-(phenylthio)ethylidene derivatives as anti-Trypanosoma cruzi : Structural design, synthesis and antiparasitic activity	2019	10.1016/j.ejmech.2019.07.018

## Sheet: Chemistry data
Chemical data extracted from ChEMBL database
Compound SMILES	logP	MW	HBD	HBA	TPSA	Rotable bonds
c1ccc(cc1)COc2c3cc(ccc3n(n2)CCOCCN(CCC/C=C/c4ccccc4)CCOCCn5c6ccc(cc6c(n5)OCc7ccccc7)N(=O)=O)N(=O)=O	5736	839.9	0	15	167.4	25
c1ccc(cc1)c2nnn(c2)Cc3ccc(cc3)/C=C\4/C(=O)/C(=C/c5ccc(cc5)Cn6nnc(c6)c7ccccc7)/CC4	6284	574.7	0	7	78.49	8
CC1(C(c2c3c(c4ccccc4c2O1)nc5ccccc5n3)n6cc(nn6)c7ccccc7)C	6.24	443.5	0	6	65.72	2
c1ccc(cc1)c2nnc(o2)c3ccc(cc3)C(=O)N[C@@H](Cn4ccnc4)c5ccc(cc5F)c6ccc(cc6)F	5568	547.6	1	7	85.84	9
c1ccc2c(c1)c(c[nH]2)C[C@H](C(=O)Nc3ccncc3)NC(=O)c4ccc(cc4F)c5ccc(c(c5)F)OCc6ccc(cc6)F	5178	620.6	3	7	96.11	12
Cc1c(cco1)c2c(cc(cn2)O[C@H](CN)c3ccccc3)c4c[nH]c5c4cccn5	3137	410.5	2	6	89.96	6
CC1(CCc2c3c(c4ccccc4c2O1)nc([nH]3)c5c[nH]c6c5cccc6)C	5067	367.4	2	4	53.7	1
Cc1nccn1c2ccc(cc2)Cn3ccnc3c4cc5ccccc5[nH]c4=O	3446	381.4	1	6	68.5	4
COc1ccc2cc(ccc2c1)c3cn(nn3)Cc4cc(no4)c5ccc(c(c5)OC)OC	4.63	442.5	0	8	84.43	7
COc1ccc2cc(ccc2c1)c3cn(nn3)Cc4cc(no4)c5ccccc5	5036	382.4	0	6	65.97	5
c1ccc2c(c1)c(c[nH]2)C[C@H](C(=O)Nc3ccncc3)NC(=O)c4ccc(cc4F)N5CCN(CC5)c6cccc(c6)Cl	4694	597.1	3	8	93.36	10
CC1(C(c2c3c(c4ccccc4c2O1)nccn3)n5cc(nn5)c6ccccc6)C	5019	393.4	0	6	65.72	2
c1ccc2c(c1)c(c[nH]2)C[C@H](C(=O)Nc3ccncc3)NC(=O)c4ccc(cc4F)N5CCN(CC5)c6cccc(c6)F	4239	580.6	3	8	93.36	10
c1ccc2cc3c(cc2c1)C(=O)c4c5c(c6ccccc6oc5=O)oc4C3=O	4261	366.3	0	5	77.49	0
CC1(CCc2c3c(c4ccccc4c2O1)nc([nH]3)c5cccc6c5cccc6)C	6629	378.5	1	3	37.91	1
c1ccc(cc1)c2nnc(o2)c3ccc(cc3)C(=O)N[C@@H](Cn4ccnc4)c5ccc(cc5Cl)Cl	5266	504.4	1	7	85.84	8
c1ccc2c(c1)c(c[nH]2)C[C@H](C(=O)Nc3ccncc3)NC(=O)c4ccc(cc4F)c5cccc(c5)F	4181	496.5	3	6	86.88	9
c1ccc2c(c1)c(c[nH]2)C[C@H](C(=O)Nc3ccncc3)NC(=O)c4ccc(cc4F)N5CCN(CC5)c6ccc(c(c6)F)F	4289	598.6	3	8	93.36	10
c1ccc2c(c1)c(c[nH]2)C[C@H](C(=O)Nc3ccncc3)NC(=O)c4ccc(cc4F)N5CCN(CC5)c6ccc(cc6F)F	4289	598.6	3	8	93.36	10
c1ccc2c(c1)cccc2Oc3cc4c(cc3Cl)[nH]c(n4)SCC(=O)Nc5ncc(s5)N(=O)=O	4.44	512	2	9	125.7	8
c1ccc2c(c1)c(c[nH]2)C[C@H](C(=O)Nc3ccncc3)NC(=O)c4ccc(cc4F)c5ccc(c(c5)F)F	4156	514.5	3	6	86.88	9
C/C(=N\N=c/1\n(c(cs1)c2ccc3ccccc3c2)c4ccccc4)/c5ccccn5	5296	420.5	0	4	42.54	4
c1ccc2c(c1)c(c[nH]2)C[C@H](C(=O)Nc3ccncc3)NC(=O)c4ccc(cc4F)c5cccc(c5)C(F)(F)F	4804	546.5	3	6	86.88	10
c1ccc2c(c1)c(c[nH]2)C[C@H](C(=O)Nc3ccncc3)NC(=O)c4ccc(cc4F)c5ccc(c(c5)Cl)F	4664	531	3	6	86.88	9
c1ccc2c(c1)c(c[nH]2)C[C@H](C(=O)Nc3ccncc3)NC(=O)c4ccc(cc4F)c5cc(ccc5F)F	4245	514.5	3	6	86.88	9
c1ccc2c(c1)cccc2c3[nH]c4c(n3)ccc5c4C(=O)c6ccccc6C5=O	5303	374.4	1	4	62.82	1
COc1ccc2c(c1)nc(c(n2)c3ccc(cc3)c4ccccc4)c5ccc(cc5)S(=O)(=O)C	5261	466.6	0	5	69.15	5
C/C(=N\N=c/1\n(c(cs1)c2ccc(cc2)c3ccccc3)c4ccccc4)/c5ccccn5	5425	446.6	0	4	42.54	5
c1ccc2c(c1)c(c[nH]2)C[C@H](C(=O)Nc3ccncc3)NC(=O)c4ccc(cc4F)c5cc(ccc5F)C(F)(F)F	4824	564.5	3	6	86.88	10
c1ccc2c(c1)c(c[nH]2)C[C@H](C(=O)Nc3ccncc3)NC(=O)c4ccc(cc4F)c5ccc(c(c5)C(F)(F)F)F	4824	564.5	3	6	86.88	10
c1ccc(cc1)c2ccc(cc2)c3[nH]c4c(n3)ccc5c4C(=O)c6ccccc6C5=O	5672	400.4	1	4	62.82	2
COc1cc(cc(c1OC)OC)C2=NN(C(C2)c3cccc(c3)Nc4ccnc5c4ccc(c5)Cl)c6ccccc6	5747	565.1	1	7	68.21	8
c1ccc(cc1)n\2c(cs/c2=N\N=C\CN3C(=O)c4ccccc4C3=O)c5ccc6ccccc6c5	5154	488.6	0	6	67.03	5
CCOC(=O)c1cn(c2ccc(cc2c1=O)Cl)[C@H]3[C@@H]([C@@H]([C@H](O3)COC(=O)c4ccccc4)OC(=O)c5ccccc5)OC(=O)c6ccccc6	5642	696.1	0	11	136.4	14
COc1cc(cc(c1OC)OC)C2=NN(C(C2)c3cccc(c3)Nc4ccnc5c4ccc(c5)Cl)c6ccc(cc6)Cl	6391	599.5	1	7	68.21	8
COc1ccc(cc1)C2=NN(C(C2)c3cccc(c3)Nc4ccnc5c4ccc(c5)Cl)c6ccccc6	6077	505	1	5	49.75	6
c1ccc(cc1)C2=NN(C(C2)c3cccc(c3)Nc4ccnc5c4ccc(c5)Cl)c6ccccc6	6159	475	1	4	40.52	5
c1ccc(cc1)c2ccc(cc2)c3cs/c(=N\N=C\CN4C(=O)c5ccccc5C4=O)/n3c6ccccc6	5297	514.6	0	6	67.03	6
CC1(CCc2c3c(c4ccccc4c2O1)N=C5C=C(/C(=N/c6ccccc6)/CC5=N3c7ccccc7)Nc8ccccc8)C	7508	574.7	2	5	45.98	4
COc1cc(cc(c1OC)OC)C2=NN(C(C2)c3cccc(c3)Nc4ccnc5c4ccc(c5)Cl)c6cc(cc(c6)Cl)Cl	6734	634	1	7	68.21	8
Cc1ccc(cc1)C2=NN(C(C2)c3cccc(c3)Nc4ccnc5c4ccc(c5)Cl)c6ccccc6	6551	489	1	4	40.52	5
c1ccc(cc1)N2C(CC(=N2)c3ccc(cc3)Br)c4cccc(c4)Nc5ccnc6c5ccc(c6)Cl	6.89	553.9	1	4	40.52	5
COc1ccc(cc1)C2=NN(C(C2)c3cccc(c3)Nc4ccnc5c4ccc(c5)Cl)c6ccc(cc6)Cl	6762	539.5	1	5	49.75	6
c1ccc(cc1)N2C(CC(=N2)c3ccc(cc3)Cl)c4cccc(c4)Nc5ccnc6c5ccc(c6)Cl	6691	509.4	1	4	40.52	5
c1ccc(cc1)C2=NN(C(C2)c3cccc(c3)Nc4ccnc5c4ccc(c5)Cl)c6ccc(cc6)Cl	6856	509.4	1	4	40.52	5
Cc1ccc(cc1)C2=NN(C(C2)c3cccc(c3)Nc4ccnc5c4ccc(c5)Cl)c6ccc(cc6)Cl	7234	523.5	1	4	40.52	5
c1cc(cc(c1)Nc2ccnc3c2ccc(c3)Cl)C4CC(=NN4c5ccc(cc5)Cl)c6ccc(cc6)Br	7551	588.3	1	4	40.52	5
COc1ccc(cc1)C2=NN(C(C2)c3cccc(c3)Nc4ccnc5c4ccc(c5)Cl)c6cc(cc(c6)Cl)Cl	7086	573.9	1	5	49.75	6
c1cc(cc(c1)Nc2ccnc3c2ccc(c3)Cl)C4CC(=NN4c5ccc(cc5)Cl)c6ccc(cc6)Cl	7325	543.9	1	4	40.52	5
c1ccc(cc1)C2=NN(C(C2)c3cccc(c3)Nc4ccnc5c4ccc(c5)Cl)c6cc(cc(c6)Cl)Cl	7175	543.9	1	4	40.52	5
c1cc(cc(c1)Nc2ccnc3c2ccc(c3)Cl)C4CC(=NN4c5cc(cc(c5)Cl)Cl)c6ccc(cc6)Br	7783	622.8	1	4	40.52	5
Cc1ccc(cc1)C2=NN(C(C2)c3cccc(c3)Nc4ccnc5c4ccc(c5)Cl)c6cc(cc(c6)Cl)Cl	7557	557.9	1	4	40.52	5
c1cc(cc(c1)Nc2ccnc3c2ccc(c3)Cl)C4CC(=NN4c5cc(cc(c5)Cl)Cl)c6ccc(cc6)Cl	7584	578.3	1	4	40.52	5
c1ccc2c(c1)[nH]c(n2)C(=O)NCCCCNCCCNC(=O)c3[nH]c4ccccc4n3	1587	433.5	5	9	127.6	13
c1ccc(cc1)C(Cn2ccnc2)NC(=O)c3ccc(cc3)n4cnnn4	1818	359.4	1	8	90.52	7
Cn1cc(cn1)c2ccnc3c2cc([nH]3)c4ccc(cc4)CN(C)C	3361	331.4	1	5	49.74	4
COc1ccc(cc1OC)c2cc(on2)Cn3cc(nn3)c4ccc(cc4)CO	2943	392.4	1	8	95.43	7
c1ccc2c(c1)cc([nH]2)C(=O)NCCCCNCCCNC(=O)c3cc4ccccc4[nH]3	2383	431.5	5	7	101.8	13
c1ccc(cc1)c2cc(on2)Cn3cc(nn3)c4ccc(cc4)CO	3122	332.4	1	6	76.97	5
CN(C)c1ccc(cc1)c2cn(nn2)Cc3cc(no3)c4ccc(c(c4)OC)OC	3706	405.4	0	8	78.44	7
COc1ccc(cc1OC)c2cc(on2)Cn3cc(nn3)c4cc(cc(c4)OC)OC	3464	422.4	0	9	93.66	8
Cc1c(n2ccccc2n1)C(=O)N/N=C/c3ccc4c(c3)n(=O)on4	2125	336.3	1	9	110.3	4
CN(CC(c1cc2c(n1S(=O)(=O)c3ccccc3)cccn2)O)C(=O)c4ccccc4	1729	435.5	1	7	92.5	7
CN(C)c1ccc(cc1)c2cn(nn2)Cc3cc(no3)c4ccccc4	3953	345.4	0	6	59.98	5
c1ccc(cc1)n2cc(cn2)C(=O)N/N=C/c3ccc4c(c3)n(=O)on4	2135	348.3	1	9	110.8	5
COc1ccc(cc1)c2cc(on2)Cn3cc(nn3)c4cc(cc(c4)OC)OC	3647	392.4	0	8	84.43	7
COc1ccc(cc1)c2cn(nn2)Cc3cc(no3)c4ccc(c(c4)OC)OC	3647	392.4	0	8	84.43	7
c1ccc(cc1)COc2c3cc(ccc3n(n2)CCOCCN4CCN(CC4)C/C=C/c5ccccc5)N(=O)=O	4508	541.6	0	9	88.58	13
COc1cc2c(cc([nH]2)C(=O)N3CCCC(C3)c4cc5c([nH]4)cccn5)c(c1)OC	2474	404.5	2	7	83.24	5
COc1ccc2cc([nH]c2c1)C(=O)N3CCCC(C3)c4cc5c([nH]4)cccn5	2618	374.4	2	6	74.01	4
COc1cccc2c1cc([nH]2)C(=O)N3CCCC(C3)c4cc5c([nH]4)cccn5	2618	374.4	2	6	74.01	4
COc1ccc(cc1OC)c2cc(on2)Cn3cc(nn3)c4ccc(cc4)N	3.13	377.4	1	8	101.2	6
COc1cc(cc(c1)OC)c2cn(nn2)Cc3cc(no3)c4ccccc4	3806	362.4	0	7	75.2	6
COc1ccc(cc1OC)c2cc(on2)Cn3cc(nn3)c4ccccc4	3806	362.4	0	7	75.2	6
COc1ccc(cc1)c2cc(on2)Cn3cc(nn3)c4ccc(cc4)OC	3806	362.4	0	7	75.2	6
c1ccc(cc1)N2CCN(CC2)Cc3nnc4n3nc(s4)Cc5ccc(cc5)Cl	4172	424.9	0	6	49.56	5
c1ccc(cc1)c2cc(on2)Cn3cc(nn3)c4ccccc4	4054	302.3	0	5	56.74	4
COc1ccc(c2c1cc([nH]2)C(=O)N3CCCC(C3)c4cc5c([nH]4)cccn5)OC	2533	404.5	2	7	83.24	5
c1ccc(cc1)c2cc(on2)Cn3cc(nn3)c4ccc(cc4)N	3373	317.3	1	6	82.76	4
COc1ccc(cc1)c2cn(nn2)Cc3cc(no3)c4ccccc4	3948	332.4	0	6	65.97	5
c1ccc(cc1)COc2c3cc(ccc3n(n2)CCCCCN4CCN(CC4)C/C=C/c5ccccc5)N(=O)=O	5401	539.7	0	8	79.35	13
Cc1c(n2ccccc2n1)C(=O)N/N=C/c3c(non3=O)c4ccccc4	2.37	362.3	1	9	110.3	5
Cc1nnc(s1)c2cccc(c2)c3ccnc4c3cc[nH]4	3573	292.4	1	4	54.46	2
c1ccc(cc1)c2c(n(=O)on2)/C=N/NC(=O)c3cnn(c3)c4ccccc4	2355	374.4	1	9	110.8	6
Cc1cc(ccc1c2cn(nn2)Cc3cc(no3)c4ccc(c(c4)OC)OC)OC	4	406.4	0	8	84.43	7
c1ccc(cc1)C(Cn2ccnc2)NC(=O)c3cccc(c3)n4cccn4	2.53	357.4	1	6	64.74	7
COc1ccccc1c2cn(nn2)Cc3cc(no3)c4ccc(c(c4)OC)OC	3631	392.4	0	8	84.43	7
COc1cc(cc(c1)OC)c2cn(nn2)Cc3cc(no3)c4ccc5c(c4)OCO5	3171	406.4	0	9	93.66	6
CC(=O)N1CCN(CC1)c2ccc(c(c2)F)C(=O)N[C@H](Cc3c[nH]c4c3cccc4)C(=O)Nc5ccncc5	2374	528.6	3	9	110.4	10
Cc1c(n(=O)c2cc(ccc2n1=O)CN3CCN(CC3)C/C=C/c4ccccc4)C(=O)Nc5ccccc5	3857	509.6	1	8	86.5	8
CCOC(=O)c1c(n(=O)c2ccc(cc2n1=O)CN3CCN(CC3)C/C=C/c4ccccc4)c5ccccc5	4301	524.6	0	8	83.7	9
c1ccc(cc1)c2cc(on2)Cn3cc(nn3)c4ccc(cc4)OC(F)(F)F	4398	386.3	0	6	65.97	6
COc1ccc(cc1OC)c2cc(on2)Cn3cc(nn3)c4ccc(cc4)OC(F)(F)F	4131	446.4	0	8	84.43	8
COc1ccc(cc1)c2cc(on2)Cn3cc(nn3)c4ccc(cc4)OC(F)(F)F	4283	416.4	0	7	75.2	7
Cc1ccc(cc1)c2cn(nn2)Cc3cc(no3)c4ccc(c(c4)OC)OC	4149	376.4	0	7	75.2	6
CN(C)Cc1ccc(cc1)c2c(c3cc(cnc3[nH]2)C#N)c4ccccc4	4064	352.4	1	4	55.71	5
CN(c1cccc(c1)c2cc3c([nH]2)cccn3)C(=O)c4ccccc4	3357	327.4	1	4	48.99	4
COc1ccc(cc1)c2cn(nn2)Cc3cc(no3)c4ccc5c(c4)OCO5	3297	376.4	0	8	84.43	5
COc1ccccc1c2cn(nn2)Cc3cc(no3)c4ccccc4	3914	332.4	0	6	65.97	5
Cc1ccc(cc1)c2cn(nn2)Cc3cc(no3)c4ccccc4	4366	316.4	0	5	56.74	4
Cc1cc(ccc1c2cn(nn2)Cc3cc(no3)c4ccccc4)OC	4273	346.4	0	6	65.97	5
c1ccc2c(c1)[nH]c(n2)NCCCNCc3cc4c(n3CCO)cc(cc4Cl)Cl	3.5	432.3	4	6	77.9	9
c1c(ccc(c1)/C=C\2/C(=O)/C(=C/c3ccc(cc3)Cn4nnc(c4)CCO)/CC2)Cn5nnc(c5)CCO	3281	510.6	2	9	119	10
c1ccc2c(c1)ccc(c2CO)OCC(=O)NCCc3[nH]c4ccccc4n3	2801	375.4	3	6	87.24	8
CC(C)c1cc(on1)C(=O)N2CCCC(C2)(c3cc4c(n3S(=O)(=O)c5ccccc5)cccn4)O	2283	494.6	1	9	118.5	6
c1ccc(cc1)CC2(CCCNC2)C(=O)Nc3ccc(s3)c4ccnc5c4cc[nH]5	3696	416.5	3	5	69.81	6
Cn1c2ccc(cc2cc1C(=O)NC(Cn3ccnc3)c4ccccc4)OC	3443	374.4	1	6	61.08	7
c1ccc(cc1)c2c(cnc(n2)N)c3nc(no3)c4cccnn4	2498	317.3	1	8	116.5	3
c1cc(ccc1c2cn(nn2)Cc3cc(no3)c4ccc5c(c4)OCO5)OC(F)(F)F	3847	430.3	0	8	84.43	6
Cc1ccc(c(c1)c2cn(nn2)Cc3cc(no3)c4ccc(c(c4)OC)OC)C	4484	390.4	0	7	75.2	6
Cn1cc(cn1)c2cc3c(c[nH]c3nc2)c4cccc(c4)C#N	3401	299.3	1	5	70.29	3
c1ccc(cc1)c2cc(on2)Cn3cc(nn3)c4ccc(cc4)F	3905	320.3	0	5	56.74	4
COc1ccc(cc1OC)c2cc(on2)Cn3cc(nn3)c4ccc(cc4)F	3752	380.4	0	7	75.2	6
Cc1ccc(c(c1)c2cn(nn2)Cc3cc(no3)c4ccccc4)C	4671	330.4	0	5	56.74	4
c1ccc2c(c1)ccc3c2[nH]c(=O)c(c3)C4CNC(=O)c5ccccc5N4	2741	355.4	3	5	73.99	1
CS(=O)(=O)Nc1ccc(cc1)c2c3c(ncnc3oc2c4cccnc4)N	1839	381.4	2	8	124	4
c1ccc(cc1)C(Cn2ccnc2)NC(=O)c3csc(n3)c4cccs4	3579	380.5	1	5	59.81	7
CN(CCOCCn1c2ccc(cc2c(n1)OCc3ccccc3)N(=O)=O)C/C=C/c4ccccc4	4852	486.6	0	8	85.34	13
CC(C)(c1cc2c([nH]1)ccnc2c3ccc4ccccc4c3)O	3909	302.4	2	3	48.91	2
CCCCCc1ccc(cc1)c2cn(nn2)Cc3cc(no3)c4ccc(c(c4)OC)OC	5142	432.5	0	7	75.2	10
COc1ccc(cc1OC)c2cc(on2)Cn3cc(nn3)c4ccc(cc4)N(=O)=O	3665	407.4	0	10	121	7
Cc1cc(c(cc1C)c2cn(nn2)Cc3cc(no3)c4ccc(c(c4)OC)OC)C	4816	404.5	0	7	75.2	6
c1ccc2c(c1)cccc2OCC(=O)NCCc3[nH]c4ccccc4n3	3582	345.4	2	5	67.01	7
c1ccc2cc(ccc2c1)OCC(=O)NCCc3[nH]c4ccccc4n3	3582	345.4	2	5	67.01	7
c1ccc2c(c1)ccc(c2C=O)OCC(=O)NCCc3[nH]c4ccccc4n3	2796	373.4	2	6	84.08	8
CCCCCc1ccc(cc1)c2cn(nn2)Cc3cc(no3)c4ccc(cc4)OC	5306	402.5	0	6	65.97	9
c1ccc2c(c1)ccc(c2O)OCC(=O)NCCc3[nH]c4ccccc4n3	2936	361.4	3	6	87.24	7
CCCCCc1ccc(cc1)c2cn(nn2)Cc3cc(no3)c4ccccc4	5.44	372.5	0	5	56.74	8
c1ccc(cc1)c2cc(on2)Cn3cc(nn3)c4ccc(cc4)N(=O)=O	3991	347.3	0	8	102.6	5
Cc1cc(c(cc1C)c2cn(nn2)Cc3cc(no3)c4ccccc4)C	4977	344.4	0	5	56.74	4
Cc1cc(c(cc1C)c2cn(nn2)Cc3cc(no3)c4ccc(cc4)OC)C	4911	374.4	0	6	65.97	5
Cc1cc(no1)NS(=O)(=O)c2ccc(cc2)NC(=O)Cc3ccc4ccccc4c3	3921	421.5	2	7	101.3	7
c1ccc(cc1)C(=O)Nc2cccc(c2)c3cc4c([nH]3)cccn4	3501	313.4	2	4	57.78	4
c1ccc(cc1)C(=O)Nc2ccc(cc2)c3cc4c([nH]3)cccn4	3501	313.4	2	4	57.78	4
c1ccc2cc(ccc2c1)c3cn(c4c3c(ncn4)N)[C@H]5[C@@H](C[C@H](O5)CO)O	2212	376.4	3	7	106.4	3
c1ccc2cc(ccc2c1)OCC(=O)NCCc3nc4ccccc4o3	4.29	346.4	1	5	64.36	7
CCCCCc1ccc(cc1)c2cn(nn2)Cc3cc(no3)c4ccc5c(c4)OCO5	4854	416.5	0	7	75.2	8
COc1ccc2c(c1)nc(c(n2)Nc3ccccc3)Nc4ccccc4	4175	342.4	2	5	59.07	5
c1ccc(cc1)c2c(nc3ccccc3n2)c4ccccc4	4862	282.3	0	2	25.78	2
Cc1ccc(cc1Cl)n2c(nnc2SCC(=O)N3CCN(CC3)c4ccccc4)c5ccncc5	3917	505	0	7	67.15	7
c1ccc2c(c1)ccc(c2Br)OCC(=O)NCCc3[nH]c4ccccc4n3	4293	424.3	2	5	67.01	7
c1ccc2cc(ccc2c1)c3csc(n3)N/N=C/c4ccccn4	3719	330.4	1	4	50.17	4
c1ccc2c(c1)cccc2c3csc(n3)N/N=C/c4ccccn4	3719	330.4	1	4	50.17	4
c1ccc2c(c1)[nH]c(n2)/C(=C\c3cccnc3)/NC(=O)c4cccc(c4)Br	3792	419.3	2	5	70.67	5
Cc1cc(c(cc1C)c2cn(nn2)Cc3cc(no3)c4ccc5c(c4)OCO5)C	4389	388.4	0	7	75.2	4
CC1(CCc2c3c(c4ccccc4c2O1)nc([nH]3)c5ccc(c(c5)OC)O)C	4659	374.4	2	5	67.37	2
COc1ccc2c(c1)nc([nH]2)CCNC(=O)COc3ccc4ccccc4c3Br	4106	454.3	2	6	76.24	8
c1ccc(cc1)CNc2ccc3c(n2)cc([nH]3)C4CCCN(C4)C(=O)c5cc(no5)C(F)(F)F	3353	469.5	2	7	87.05	7
C/C(=N\Nc1nc(cs1)c2ccc3ccccc3c2)/c4ccccn4	3878	344.4	1	4	50.17	4
C/C(=N\Nc1nc(cs1)c2cccc3c2cccc3)/c4ccccn4	3878	344.4	1	4	50.17	4
c1ccc2c(c1)c3c(c4c(o3)C(=O)c5c(cccc5O)C4=O)c(=O)o2	3397	332.3	1	6	97.72	0
c1ccc2c(c1)c3c(c4c(o3)C(=O)c5cccc(c5C4=O)O)c(=O)o2	3397	332.3	1	6	97.72	0
CC(=O)N1C(CC(=N1)c2cc(c(c(c2)OC)OC)OC)c3cccc(c3)Nc4ccnc5c4ccc(c5)Cl	3818	531	1	8	85.28	8
CC(C)(c1cc2c([nH]1)ccnc2c3ccc(c(c3)F)c4ccccc4)O	4238	346.4	2	3	48.91	3
Cc1ccc2c(c1)nc([nH]2)CCNC(=O)COc3ccc4ccccc4c3Br	4757	438.3	2	5	67.01	7
CC1(CCc2c3c(c4ccccc4c2O1)nc([nH]3)c5cccs5)C	5431	334.4	1	3	37.91	1
c1ccc2c(c1)ccc3c2[nH]c(=O)c(c3)C4CC(=O)c5ccccc5N4	3.12	340.4	2	4	61.96	1
CC(C)(c1cc2c([nH]1)ccnc2c3ccc(cc3)NC(=O)OCc4ccccc4)O	3515	401.5	3	6	87.24	7
CC1(CCc2c3c(c4ccccc4c2O1)nc([nH]3)c5ccccc5)C	5601	328.4	1	3	37.91	1
Cc1c(n(=O)c2cc(ccc2n1=O)CN(C)C/C=C/c3ccccc3)C(=O)Nc4ccccc4	4122	454.5	1	7	83.26	8
CN(C)CCOc1cc2ccc(cc2oc1=O)OC3=CC(=O)c4cc5ccccc5cc4C3=O	4027	455.5	0	7	86.05	6
CN(CCCCCn1c2ccc(cc2c(n1)OCc3ccccc3)N(=O)=O)C/C=C/c4ccccc4	5836	484.6	0	7	76.11	13
c1ccc(cc1)c2cc3c(cc([nH]3)C4CCCN(C4)C(=O)c5cc(no5)C(F)(F)F)nc2	3.73	440.4	1	6	75.02	5
CC(=O)Oc1cccc2c1C(=O)c3c(c4c(o3)c5ccccc5oc4=O)C2=O	3371	374.3	0	7	103.8	2
CC(=O)Oc1cccc2c1C(=O)c3c4c(c5ccccc5oc4=O)oc3C2=O	3371	374.3	0	7	103.8	2
c1cc2c(c(c1)O)C(=O)c3c(c4c(o3)c5cc(ccc5oc4=O)N)C2=O	2834	347.3	2	7	123.7	0
COc1ccc2cc(c(cc2c1)C(=O)N/N=C/c3c4ccccc4ccc3O)O	4027	386.4	3	6	91.15	5
CC1(CCc2c3c(c4ccccc4c2O1)nc([nH]3)c5ccc(cc5)OC)C	5381	358.4	1	4	47.14	2
COc1cccc2c1C(=O)c3c(c4c(o3)c5ccccc5oc4=O)C2=O	3342	346.3	0	6	86.72	1
COc1cccc2c1C(=O)c3c4c(c5ccccc5oc4=O)oc3C2=O	3342	346.3	0	6	86.72	1
c1ccc2c(c1)ccc(c2Br)OCC(=O)NCCc3c[nH]c4c3cccc4	4886	423.3	2	4	54.12	7
COc1ccc(cc1)CN(Cc2ccc(cc2)OC)c3ccc4c(c3)c(nc(n4)N)N	3388	415.5	2	7	99.52	7
c1ccc2c(c1)c3c(c4c(o3)C(=O)c5ccccc5C4=O)c(=O)o2	3.44	316.3	0	5	77.49	0
COc1cc(ccc1OCc2ccccc2)CNCCCNCc3ccc(c(c3)OC)OCc4ccccc4	5132	526.7	2	6	60.98	16
Cc1ccc(cc1)c2c(nc3ccccc3n2)c4ccccc4	5277	296.4	0	2	25.78	2
Cc1ccc(cc1)c2[nH]c3c4c(c5ccccc5c3n2)OC(CC4)(C)C	6.05	342.4	1	3	37.91	1
Cc1cccc(c1)c2[nH]c3c4c(c5ccccc5c3n2)OC(CC4)(C)C	6.05	342.4	1	3	37.91	1
CC(C(=O)Nc1ccc(cc1)S(=O)(=O)Nc2nccs2)Oc3ccc(cc3)c4ccccc4	4612	479.6	2	7	97.39	9
c1ccc(cc1)COc2ccc(cc2)CNCCCNCc3ccc(cc3)OCc4ccccc4	5539	466.6	2	4	42.52	14
Cc1c(c(on1)C)C(=O)Nc2ccn3cc(nc3c2)c4ccc(c(c4)F)F	3701	368.3	1	6	72.43	4
c1ccc2c(c1)ccc(c2Br)OCC(=O)NCCc3[nH]c4ccc(cc4n3)Cl	4882	458.7	2	5	67.01	7
COc1ccc2c(c1)nc(c(n2)c3ccccc3)c4ccccc4	4.98	312.4	0	3	35.01	3
COc1ccc(cc1)c2c(nc3ccccc3n2)c4ccccc4	4.98	312.4	0	3	35.01	3
c1ccc(cc1)CNCc2c(c(c3cc(ccc3n2)Cl)c4ccccc4)C(=O)O	1314	402.9	2	4	62.22	6
COc1cc(ccc1OCc2ccccc2)CNCCCCNCc3ccc(c(c3)OC)OCc4ccccc4	5451	540.7	2	6	60.98	17
c1ccc(cc1)/C(=N\Nc2ncnc3c2c4c(s3)CCCC4)/c5ccccc5	5583	384.5	1	4	50.17	4
C/C(=N\N=c/1\n(c(cs1)c2ccccc2)c3ccccc3)/c4ccccn4	4078	370.5	0	4	42.54	4
C/C(=N\N=c/1\n(c(cs1)c2ccc3ccccc3c2)C)/c4ccccn4	4322	358.5	0	4	42.54	3
CC1(CCc2c3c(c4ccccc4c2O1)nc([nH]3)c5ccccc5C#N)C	5379	353.4	1	4	61.7	2
C/C(=N\N=c/1\n(c(cs1)c2ccc(cc2)OC)c3ccccc3)/c4ccccn4	4189	400.5	0	5	51.77	5
c1ccc2c(c1)nc(c(n2)c3ccc(cc3)OCCN4CCCCC4)c5ccc(cc5)O	5803	425.5	1	5	58.48	6
CC1(CCc2c3c(c4ccccc4c2O1)nc([nH]3)c5ccccc5OC)C	5421	358.4	1	4	47.14	2
CCOC(=O)c1c(nc2ccc(cc2c1c3ccccc3)Cl)CN(C)Cc4ccccc4	5733	445	0	4	42.43	8
COc1ccc(cc1)c2c(nc3ccccc3n2)c4ccc(cc4)OC	5.01	342.4	0	4	44.24	4
COc1ccc(cc1)c2c(nc3ccc(cc3n2)OC)c4ccccc4	5.01	342.4	0	4	44.24	4
COc1cc(cc2c1[C@H]3[C@H]([C@@H](c4c(cc(cc4OC)O)O3)/C=C/c5ccc(cc5)O)[C@H](O2)c6ccccc6)O	4542	524.6	3	7	97.61	5
c1ccc(cc1)COc2ccc(cc2)CNCCCCNCc3ccc(cc3)OCc4ccccc4	5871	480.6	2	4	42.52	15
c1cc(cnc1)C(=O)Nc2ccn3cc(nc3c2)c4ccc(c(c4)F)F	2921	350.3	1	5	59.29	4
COc1ccc2c(c1)nc(c(n2)c3ccc(cc3)Cl)c4ccc(cc4)[S+](C)[O-]	4107	408.9	0	4	58.07	4
c1ccc2c(c1)cccc2/C=N/Nc3c4c5c(sc4ncn3)CCCC5	5343	358.5	1	4	50.17	3
c1ccc2cc(ccc2c1)/C=N/Nc3c4c5c(sc4ncn3)CCCC5	5343	358.5	1	4	50.17	3
c1ccc(cc1)c2c(nc3ccccc3n2)c4ccc(cc4)OCCN5CCOCC5	4771	411.5	0	5	47.48	6
CC(=O)N1C(CC(=N1)c2ccc(cc2)OC)c3cccc(c3)Nc4ccnc5c4ccc(c5)Cl	4077	471	1	6	66.82	6
c1ccc(cc1)COc2c3cc(ccc3n(n2)CCOCCNCCC/C=C/c4ccccc4)N(=O)=O	5079	500.6	1	8	94.13	15
COc1ccc(c2c1cccc2)S(=O)(=O)Nc3ccc(cc3)Cc4ccncc4	4228	404.5	1	5	68.29	6
CC1(CCc2c3c(c4ccccc4c2O1)nc([nH]3)c5ccc(cc5)N(=O)=O)C	5255	373.4	1	6	83.73	2
CC1(CCc2c3c(c4ccccc4c2O1)nc([nH]3)c5ccc(cc5)C(F)(F)F)C	6207	396.4	1	3	37.91	2
CC1(CCc2c3c(c4ccccc4c2O1)nc(o3)c5ccc6c(c5)OCO6)C	5337	373.4	0	5	53.72	1
COc1cc(ccc1OCc2ccccc2)CNCCCCCCNCc3ccc(c(c3)OC)OCc4ccccc4	6239	568.7	2	6	60.98	19
CC(=O)N1C(CC(=N1)c2ccccc2)c3cccc(c3)Nc4ccnc5c4ccc(c5)Cl	4139	440.9	1	5	57.59	5
C/C(=N\N=c/1\n(c(cs1)c2ccc(cc2)c3ccccc3)C)/c4ccccn4	4.45	384.5	0	4	42.54	4
Cc1c(n(/c(=N/N=C(\C)/c2ccccn2)/s1)c3ccccc3)c4ccccc4	4.45	384.5	0	4	42.54	4
C=CCn\1c(cs/c1=N\N=C\C=C\c2ccco2)c3ccc4ccccc4c3	5474	385.5	0	4	42.79	6
c1ccc2cc(ccc2c1)c3csc(n3)NN4C(=O)c5ccccc5C4=O	3.6	371.4	1	5	62.3	3
Cc1ccc(cc1)S(=O)(=O)N2c3ccccc3C(=O)C4=Cc5cc(c(c6c5c(cc(c6O)O)C42)O)O	3131	501.5	4	8	135.4	2
c1ccc(cc1)c2cs/c(=N/N=C/C=C/c3ccco3)/n2c4ccccc4	4941	371.5	0	4	42.79	5
CC(C)(C)c1cc(n(n1)C)C(=O)Nc2cc3nc(cn3cn2)c4ccc(c(c4)F)F	3.92	410.4	1	7	77.11	5
COc1ccc(cc1)/C=C/[C@@H]2c3c(cc(cc3OC)O)O[C@@H]4[C@H]2[C@H](Oc5c4c(cc(c5)O)OC)c6ccccc6	5.07	538.6	2	7	86.61	6
c1ccc(cc1)c2c(nc3cc(ccc3n2)Cl)c4ccccc4	5824	316.8	0	2	25.78	2
CCOC(=O)c1c2c(sc1/N=c\3/n(c(cs3)c4ccccc4)c5ccccc5)CCCC2	6.06	460.6	0	4	43.59	6
COc1cc(cc(c1OC)OC)C2=NN(C(C2)c3cccc(c3)Nc4ccnc5c4ccc(c5)Cl)C=O	4237	517	1	8	85.28	8
CC(C)(C)c1cc(n(n1)C)C(=O)Nc2ccn3cc(nc3c2)c4ccc(c(c4)F)F	4284	409.4	1	6	64.22	5
c1ccc(cc1)COc2ccc(cc2)CNCCCCCCNCc3ccc(cc3)OCc4ccccc4	6622	508.7	2	4	42.52	17
c1ccc(cc1)c2[nH]c3c(n2)ccc4c3C(=O)c5ccccc5C4=O	4411	324.3	1	4	62.82	1
CC1(CCc2c3c(c4ccccc4c2O1)nc([nH]3)c5c(cccc5Cl)Cl)C	6827	397.3	1	3	37.91	1
CC1(CCc2c3c(c4ccccc4c2O1)nc([nH]3)c5ccc(cc5Cl)Cl)C	6827	397.3	1	3	37.91	1
c1ccc(cc1)c2ccc(cc2)c3csc(n3)NN4C(=O)c5ccccc5C4=O	3763	397.4	1	5	62.3	4
c1ccc(cc1)/C=N/N=c\2/n(c(cs2)c3ccccc3)c4ccccc4	4941	355.5	0	3	29.65	4
c1ccc(cc1)c2c(nc3ccccc3n2)c4ccc(cc4)OCCN5CCCCC5	6244	409.5	0	4	38.25	6
C=CCn\1c(cs/c1=N\N=C\C=C\c2cccs2)c3ccc4ccccc4c3	5791	401.5	0	3	29.65	6
c1ccc(cc1)c2c3cc(ccc3nc(c2C(=O)O)CNCc4ccccc4Cl)Cl	1731	437.3	2	4	62.22	6
c1cc(c(nc1)Cl)C(=O)Nc2ccn3cc(nc3c2)c4ccc(c(c4)F)F	3444	384.8	1	5	59.29	4
COc1cc(ccc1OCc2ccccc2)CNCCCCCCCCNCc3ccc(c(c3)OC)OCc4ccccc4	6717	596.8	2	6	60.98	21
Cc1ccc(cc1)C2=NN(C(C2)c3cccc(c3)Nc4ccnc5c4ccc(c5)Cl)C(=O)C	4536	455	1	5	57.59	5
C/C(=N\Nc1nc(cs1)c2ccc3ccccc3c2)/COc4ccccc4	4962	373.5	1	4	46.51	6
COc1cc(cc(c1OC)OC)C(=O)/C=C/c2cccc(c2)Nc3ccnc4c3ccc(c4)Cl	4975	474.9	1	6	69.68	8
COc1ccc(cc1)CN(Cc2ccc(cc2)OC(F)(F)F)c3ccc4c(c3)c(nc(n4)N)N	4573	469.5	2	7	99.52	8
C/C(=N\N=c/1\n(c(cs1)c2ccc(cc2)F)c3ccccc3)/c4ccccn4	4285	388.5	0	4	42.54	4
CC(C)OC(=O)c1c2c(sc1/N=c\3/n(c(cs3)c4ccccc4)c5ccccc5)CCCC2	6443	474.6	0	4	43.59	6
Cc1ccc(cc1)c2[nH]c3c(n2)ccc4c3C(=O)c5ccccc5C4=O	4785	338.4	1	4	62.82	1
C[S+](c1ccc(cc1)c2c(nc3cc(ccc3n2)Cl)c4ccc(cc4)Cl)[O-]	4976	413.3	0	3	48.84	3
COc1ccc2c(c1)nc(c(n2)c3ccc(cc3)Cl)c4ccc(cc4)S(=O)(=O)C	4384	424.9	0	5	69.15	4
COc1ccc2c(c1)nc(c(n2)c3ccc(cc3)S(=O)(=O)C)c4ccc(cc4)Cl	4384	424.9	0	5	69.15	4
c1cc2c(nccc2/C=C\3/C(=O)/C(=C/c4c5c(ncc4)cccc5)/CC3)cc1	4287	362.4	0	3	42.85	2
c1cc(c2c(c1)cncc2)/C=C\3/C(=O)/C(=C/c4c5c(cncc5)ccc4)/CC3	4287	362.4	0	3	42.85	2
CS(=O)(=O)c1ccc(cc1)c2c(nc3ccccc3n2)c4ccc(cc4)Cl	4487	394.9	0	4	59.92	3
C/C(=N\N=c/1\n(c(cs1)c2ccc(cc2)Cl)c3ccccc3)/c4ccccn4	4554	404.9	0	4	42.54	4
COc1cc(cc2c1[C@H]3[C@H]([C@@H](c4c(cc(cc4OC)O)O3)/C=C/c5ccccc5)[C@H](O2)c6ccccc6)O	5424	508.6	2	6	77.38	5
COc1cc(ccc1OCc2ccccc2)CNCCCCCCCCCCNCc3ccc(c(c3)OC)OCc4ccccc4	7122	624.9	2	6	60.98	23
C/C(=N\Nc1nc(cs1)c2ccc3ccccc3c2)/c4ccc(c(c4)Cl)Cl	6.07	412.3	1	3	37.28	4
c1ccc(cc1)COc2ccc(cc2)CNCCCCCCCCNCc3ccc(cc3)OCc4ccccc4	7041	536.7	2	4	42.52	19
COc1ccc(cc1)c2c(nc3cc(ccc3n2)Cl)c4ccccc4	5766	346.8	0	3	35.01	3
c1cc2c(nccc2/C=C\3/C(=O)/C(=C/c4c5c(ncc4)cccc5)/CCC3)cc1	4591	376.4	0	3	42.85	2
c1cc(c2c(c1)cncc2)/C=C\3/C(=O)/C(=C/c4c5c(cncc5)ccc4)/CCC3	4591	376.4	0	3	42.85	2
Cc1ccc(cc1)c2c(nc3ccc(cc3n2)Cl)c4ccccc4	6178	330.8	0	2	25.78	2
CC(=O)N1C(CC(=N1)c2ccc(cc2)Cl)c3cccc(c3)Nc4ccnc5c4ccc(c5)Cl	4693	475.4	1	5	57.59	5
C/C(=N\N=c/1\n(c(cs1)c2ccc(cc2)Br)c3ccccc3)/c4ccccn4	4828	449.4	0	4	42.54	4
CC(=O)N1C(CC(=N1)c2ccc(cc2)Br)c3cccc(c3)Nc4ccnc5c4ccc(c5)Cl	4919	519.8	1	5	57.59	5
c1cc(ccc1CN(Cc2ccc(cc2)OC(F)(F)F)c3ccc4c(c3)c(nc(n4)N)N)OC(F)(F)F	5075	523.4	2	7	99.52	9
C=CCNC(=S)N/N=C/c1ccc2c(c1)n(=O)c(c(n2=O)c3ccccc3)C(=O)Nc4ccccc4	3.23	498.6	3	9	116.4	10
c1ccc(cc1)COc2ccc(cc2)CNCCCCCCCCCCNCc3ccc(cc3)OCc4ccccc4	7428	564.8	2	4	42.52	21
Cc1c(n(=O)c2cc(ccc2n1=O)/C=N/N=c\3/n(c(cs3)c4ccc(cc4)Cl)CC=C)C	4534	466	0	7	80.57	5
C/C(=N\N=c/1\n(c(cs1)c2ccc(cc2)N(=O)=O)c3ccccc3)/c4ccccn4	4418	415.5	0	7	88.36	5
C/C(=N\N=c/1\n(c(cs1)c2cccc(c2)N(=O)=O)c3ccccc3)/c4ccccn4	4418	415.5	0	7	88.36	5
C/C(=N\N=c\1/n(c(cs1)c2ccccc2)c3ccccc3)/COc4ccccc4	5179	399.5	0	4	38.88	6
c1ccc(cc1)c2c(n(nn2)CC3CC4=C(O3)c5ccccc5C(=O)C4=O)c6ccccc6	3901	433.5	0	6	74.08	4
COc1ccc(cc1)C2=NN(C(C2)c3cccc(c3)Nc4ccnc5c4ccc(c5)Cl)C=O	4493	456.9	1	6	66.82	6
COc1ccc(cc1)c2cs/c(=N\N=C\CN3C(=O)c4ccccc4C3=O)/n2c5ccccc5	4043	468.5	0	7	76.26	6
c1ccc2cc(ccc2c1)NC(CC(=O)c3ccc(cc3)Br)c4ccncc4	5365	431.3	1	3	41.99	6
CS(=O)(=O)c1ccc(cc1)c2c(nc3cc(ccc3n2)Cl)c4ccc(cc4)Cl	5.08	429.3	0	4	59.92	3
c1ccc(cc1)C[C@@H](C#N)NC(=O)[C@H](Cc2ccccc2)N[C@H](c3ccc(cc3)c4ccccc4)C(F)(F)F	6199	527.6	2	4	64.92	13
Cc1c(n(/c(=N/N=C(\C)/c2ccccn2)/s1)c3ccccc3)c4ccc(cc4)Br	5.2	463.4	0	4	42.54	4
COc1ccc(cc1)C(=O)/C=C/c2cccc(c2)Nc3ccnc4c3ccc(c4)Cl	5318	414.9	1	4	51.22	6
c1ccc(cc1)c2cs/c(=N\N=C\CN3C(=O)c4ccccc4C3=O)/n2c5ccccc5	3993	438.5	0	6	67.03	5
c1ccc(cc1)C2=NN(C(C2)c3cccc(c3)Nc4ccnc5c4ccc(c5)Cl)C=O	4528	426.9	1	5	57.59	5
c1ccc(cc1)C(=O)/C=C/c2cccc(c2)Nc3ccnc4c3ccc(c4)Cl	5361	384.9	1	3	41.99	5
CS(=O)(=O)c1ccc(cc1)c2c(nc3cc(ccc3n2)Br)c4ccc(cc4)Cl	5308	473.8	0	4	59.92	3
c1ccc(cc1)c2cs/c(=N\N=C\c3ccc(s3)N(=O)=O)/n2c4ccccc4	4986	406.5	0	6	75.47	5
C/C(=N\N=c/1\n(c(cs1)c2ccc(c(c2)Cl)Cl)c3ccccc3)/c4ccccn4	5059	439.4	0	4	42.54	4
C/C(=N\N=c/1\n(c(cs1)c2ccc(cc2Cl)Cl)c3ccccc3)/c4ccccn4	5059	439.4	0	4	42.54	4
Cc1ccc(cc1)c2cs/c(=N\N=C\CN3C(=O)c4ccccc4C3=O)/n2c5ccccc5	4393	452.5	0	6	67.03	5
c1ccc(cc1)c2c(nc3cc(c(cc3n2)Cl)Cl)c4ccccc4	6374	351.2	0	2	25.78	2
Cc1ccc(cc1)C2=NN(C(C2)c3cccc(c3)Nc4ccnc5c4ccc(c5)Cl)C=O	4.93	440.9	1	5	57.59	5
C/C(=N\Nc1nc(cs1)c2ccc(cc2)c3ccccc3)/c4ccc(c(c4)Cl)Cl	6122	438.4	1	3	37.28	5
c1ccc(cc1)n\2c(cs/c2=N\N=C\CN3C(=O)c4ccccc4C3=O)c5ccc(cc5)N(=O)=O	3959	483.5	0	9	112.8	6
c1ccc(cc1)n\2c(cs/c2=N\N=C\CN3C(=O)c4ccccc4C3=O)c5cccc(c5)N(=O)=O	3959	483.5	0	9	112.8	6
Cc1ccc(cc1)C(=O)/C=C/c2cccc(c2)Nc3ccnc4c3ccc(c4)Cl	5764	398.9	1	3	41.99	5
c1cc(cc(c1)Nc2ccnc3c2ccc(c3)Cl)/C=C/C(=O)c4ccc(cc4)Br	6.06	463.8	1	3	41.99	5
c1ccc(cc1)n\2c(cs/c2=N\N=C\CN3C(=O)c4ccccc4C3=O)c5ccc(cc5)Cl	4438	472.9	0	6	67.03	5
c1ccc(cc1)n\2c(cs/c2=N\N=C\CN3C(=O)c4ccccc4C3=O)c5ccc(cc5)Br	4494	517.4	0	6	67.03	5
c1ccc(cc1)n\2c(cs/c2=N\N=C\CN3C(=O)c4ccccc4C3=O)c5ccc(cc5)F	3999	456.5	0	6	67.03	5
C/C(=N\N=c\1/n(c(cs1)c2ccccc2)c3ccccc3)/c4ccc(c(c4)Cl)Cl	6142	438.4	0	3	29.65	4
c1cc(cc(c1)Nc2ccnc3c2ccc(c3)Cl)/C=C/C(=O)c4ccc(cc4)Cl	5.92	419.3	1	3	41.99	5
Cc1ccc(cc1)c2c(nc3cc(c(cc3n2)Cl)Cl)c4ccccc4	6761	365.3	0	2	25.78	2
c1cc(cc(c1)Nc2ccnc3c2ccc(c3)Cl)C4CC(=NN4C=O)c5ccc(cc5)Br	5287	505.8	1	5	57.59	5
COc1ccc(cc1OC)/C=C/C(=O)c2ccc(cc2)OCCCOc3cc(ccc3Oc4ccc(cc4Cl)Cl)Cl	7629	613.9	0	6	63.22	13
c1cc(cc(c1)Nc2ccnc3c2ccc(c3)Cl)C4CC(=NN4C=O)c5ccc(cc5)Cl	5109	461.3	1	5	57.59	5
COc1ccc(cc1OC)/C=C/C(=O)c2ccc(cc2)OCCCCOc3cc(ccc3Oc4ccc(cc4Cl)Cl)Cl	7933	627.9	0	6	63.22	14
c1ccc(cc1)n\2c(cs/c2=N\N=C\CN3C(=O)c4ccccc4C3=O)c5ccc(c(c5)Cl)Cl	4874	507.4	0	6	67.03	5
COc1ccc(cc1OC)/C=C/C(=O)c2ccc(cc2)OCCCCCOc3cc(ccc3Oc4ccc(cc4Cl)Cl)Cl	8356	642	0	6	63.22	15
c1ccc(cc1)C(C2=C(C(=O)c3ccccc3C2=O)O)Sc4ccc5ccccc5c4	5948	422.5	1	3	54.37	4
C=CCn\1c(cs/c1=N\N=C\c2ccc(o2)S(=O)(=O)O)c3ccccc3	2455	389.4	1	7	97.16	6
c1ccc(cc1)/C=C/CN2CCN(CC2)Cc3ccc4c(c3)n(=O)on4	3094	350.4	0	6	57.97	5
c1ccc(cc1)CN2CCC(CC2)(c3cc4c([nH]3)cccn4)O	2293	307.4	2	4	52.15	3
Cc1c(non1=O)C(=O)N/N=C/c2ccc3c(c2)n(=O)on3	0.8536	304.2	1	11	144.4	4
c1cc(cnc1)c2[nH]nc(n2)c3cnccn3	1235	224.2	1	6	80.24	2
COc1cc(cc(c1)OC)c2cn(nn2)CC(=O)NCc3ccccc3	1912	352.4	1	7	78.27	8
c1c(cc(c(c1O)O)O)c2c(c(=O)c3c(cc(cc3o2)O)O)O	1303	318.2	6	8	151.6	1
CN(C/C=C/c1ccccc1)Cc2ccc3c(c2)n(=O)on3	3156	295.3	0	5	54.73	5
c1cc(cnc1)c2nc(no2)c3cccs3	2092	229.3	0	4	51.81	2
c1cc2c(cc1Cl)c3c([nH]2)c(ncn3)NCCCN4CCOCC4	3101	345.8	2	6	66.07	5
COc1ccc(cc1)c2cn(nn2)CC(=O)NCc3ccccc3	1908	322.4	1	6	69.04	7
COc1cccc(c1)c2cn(nn2)CC(=O)NCc3ccccc3	1908	322.4	1	6	69.04	7
COc1cccc(c1)c2cnnn2CC(=O)NCc3ccccc3	1908	322.4	1	6	69.04	7
COc1c2cc(ccc2n(n1)CCOCCN3CCN(CC3)C/C=C/c4ccccc4)N(=O)=O	3349	465.5	0	9	88.58	11
Cc1c(non1=O)C(=O)N/N=C/c2c(non2=O)c3ccccc3	1198	330.3	1	11	144.4	5
CC(C)(c1cc2c([nH]1)ccnc2c3ccccc3CO)O	1876	282.3	3	4	69.14	3
CN(C)c1ccc(cc1)C(=O)N/N=C/c2ccc3c(c2)non3=O	1773	325.3	1	8	96.19	5
c1ccc(cc1)c2cc(on2)c3ccc(cc3)CO	3134	251.3	1	3	46.26	3
Cc1c(n2ccccc2n1)C(=O)N/N=C/c3c(n(=O)on3)C	1434	300.3	1	9	110.3	4
COc1cccc(c1)c2nc(on2)c3cccnc3	2.3	253.3	0	5	61.04	3
CCN(CCc1[nH]c2cccnc2n1)C(=O)c3ccccc3	2224	294.4	1	5	61.88	6
Cc1c(non1=O)/C=N/NC(=O)c2cnn(c2)c3ccccc3	1462	312.3	1	9	110.8	5
c1ccc(cc1)CNC(=O)Cn2cc(nn2)c3cccc(c3)N	1211	307.3	2	6	85.83	6
c1ccc(cc1)CNC(=O)Cn2cc(nn2)c3ccc(cc3)N	1211	307.3	2	6	85.83	6
c1ccc(c(c1)c2nc([nH]n2)c3ccccn3)O	1521	238.2	2	5	74.69	2
CN(CCc1cc2c([nH]1)cccn2)C(=O)c3ccccc3	2275	279.3	1	4	48.99	5
c1ccc(cc1)CC(=O)N2CCN(CC2)c3nc4ccccc4s3	3122	337.4	0	4	36.44	4
c1cc2c(cc1/C=N/NC(=O)c3ccncc3)non2	1099	267.2	1	7	93.27	4
c1cc(cnc1)C(=O)N/N=C/c2ccc3c(c2)non3	1099	267.2	1	7	93.27	4
c1cc(ccc1C(=O)N/N=C/c2ccc3c(c2)non3=O)S(=O)(=O)N	0.7116	361.3	2	10	153.1	5
Cc1c(nc[nH]1)C(=O)N/N=C/c2ccc3c(c2)n(=O)on3	1151	286.2	2	9	121.6	4
c1ccc(cc1)CNCc2cc3ccccc3[nH]2	3653	236.3	2	2	27.82	4
c1ccc(cc1)CNC(=O)Cn2cc(nn2)c3cccc(c3)C(F)(F)F	2867	360.3	1	5	59.81	7
c1ccc(cc1)CNC(=O)Cn2cc(nn2)c3ccccc3C(F)(F)F	2867	360.3	1	5	59.81	7
c1ccc(cc1)/C=C/CN2CCN(CC2)Cc3ccc4c(c3)n(=O)c(c(n4=O)N)C#N	2084	416.5	1	8	107.2	6
Cc1ccccc1c2nc(on2)c3cccnc3	2546	237.3	0	4	51.81	2
CC(=O)Nc1c2cc(ccc2nc(n1)NC(=O)C)NCc3ccc(cc3)OC	1982	379.4	3	8	105.2	8
CC(C)c1cc(on1)C(=O)N2CCCC(C2)(c3cc4c([nH]3)cccn4)O	1775	354.4	2	7	95.25	4
COc1cc(ccc1O)/C=N/NC(=O)c2nc(no2)c3ccc(cc3)O	1675	354.3	3	9	130.1	6
CC(C)(c1cc2c([nH]1)ccnc2c3ccsc3)O	2602	258.3	2	3	48.91	2
COc1ccc(cc1)c2cc(on2)c3ccc(cc3)CO	3099	281.3	1	4	55.49	4
COc1ccc2c(c1)nc(c(n2)c3ccccc3)NCCO	2921	295.3	2	5	67.27	5
CC(C)(c1cc2c([nH]1)ccnc2c3ccccc3)O	2794	252.3	2	3	48.91	2
c1cc(ccc1C(=O)N/N=C/c2ccc3c(c2)non3=O)O	1476	298.3	2	8	113.2	4
Cc1ccc(cc1)c2cn(nn2)CC(=O)NCc3ccccc3	2296	306.4	1	5	59.81	6
Cc1ccccc1c2cn(nn2)CC(=O)NCc3ccccc3	2296	306.4	1	5	59.81	6
COc1ccc(cc1)C(=O)N/N=C/c2ccc3c(c2)non3=O	1723	312.3	1	8	102.2	5
c1ccc(cc1)c2c(n(=O)on2)/C=N/NC(=O)c3ccco3	1749	298.3	1	8	106.1	5
Cn1c(ccn1)C(=O)N2CCCC(C2)c3cc4c([nH]3)cccn4	1859	309.4	1	6	66.81	3
c1ccc(cc1)NC(=O)CCc2nc3cccnc3n2CCO	1232	310.4	2	6	80.04	7
c1cc2c(cc1/C=N/NC(=O)c3ccncc3)n(=O)on2	0.6898	283.2	1	8	105.8	4
c1cc(cnc1)C(=O)N/N=C/c2ccc3c(c2)n(=O)on3	0.6898	283.2	1	8	105.8	4
CCN(c1ccccc1)C(=O)CCc2[nH]c3cccnc3n2	2298	294.4	1	5	61.88	6
c1ccc(cc1)C(=O)N/N=C/c2ccc3c(c2)non3=O	1863	282.3	1	7	92.95	4
CC(C)c1cc(on1)C(=O)N2CCC(CC2)(c3cc4c([nH]3)cccn4)O	1652	354.4	2	7	95.25	4
CC(C)(c1cc(on1)C(=O)N2CCCC(C2)c3cc4c([nH]3)cccn4)O	1636	354.4	2	7	95.25	4
COc1ccc(cc1OC)c2cc(on2)c3ccc(cc3)CO	3005	311.3	1	5	64.72	5
COc1ccc(cc1)c2nc(on2)C(=O)N/N=C/c3ccc(c(c3)OC)O	1968	368.3	2	9	119.1	7
c1ccc(cc1)S(=O)(=O)n2c3ccccc3nn2	1656	259.3	0	5	64.85	2
c1ccc(cc1)C(=O)N2CCC(CC2)(c3cc4c([nH]3)cccn4)O	1537	321.4	2	5	69.22	3
c1ccc2c(c1)cc(c(=O)[nH]2)C3CNC(=O)c4ccccc4N3	1687	305.3	3	5	73.99	1
CN(C)CCCOc1ccc(cc1)CNc2ccc3c(c2)c(nc(n3)N)N	2626	366.5	3	7	102.3	8
c1ccc(cc1)N2CCN(CC2)C(=O)CSc3[nH]nc(n3)c4ccncc4	1683	380.5	1	7	78.01	6
c1ccc(cc1)C(=O)N2CCN(CC2)c3nc4ccccc4s3	2.83	323.4	0	4	36.44	3
COc1cc(on1)C(=O)N2CCCC(C2)c3cc4c([nH]3)cccn4	1573	326.3	1	7	84.25	4
c1ccc(cc1)C(=O)NCCc2[nH]c3ccccc3n2	2568	265.3	2	4	57.78	5
Cc1c(scn1)CCC(=O)NC(Cn2ccnc2)c3ccccc3	2858	340.4	1	5	59.81	8
c1cc2c(cc([nH]2)C3CN(CCO3)C(=O)c4cc(no4)C5CC5)nc1	1733	338.4	1	7	84.25	4
c1cc(ccc1C(=O)N/N=C/c2ccc3c(c2)non3=O)N	1129	297.3	2	8	119	4
COc1cc(ccc1O)/C=N/NC(=O)c2nc(no2)c3ccccc3	2134	338.3	2	8	109.8	6
c1ccc(cc1)c2csc(n2)N/N=C/c3ccccn3	2518	280.3	1	4	50.17	4
COc1ccc(cc1)c2cn(c3c2c(ncn3)N)[C@H]4[C@@H](C[C@H](O4)CO)O	0.8455	356.4	3	8	115.7	4
Cc1ccc(cc1)c2c3cc([nH]c3ccn2)C(C)(C)O	3207	266.3	2	3	48.91	2
Cc1cccc(c1)c2c3cc([nH]c3ccn2)C(C)(C)O	3207	266.3	2	3	48.91	2
Cc1c(nc[nH]1)C(=O)N/N=C/c2c(non2=O)c3ccccc3	1502	312.3	2	9	121.6	5
CN(CCOCCn1c2ccc(cc2c(n1)OC)N(=O)=O)C/C=C/c3ccccc3	3569	410.5	0	8	85.34	11
Cc1ccc(cc1)C(=O)N/N=C/c2ccc3c(c2)non3=O	2241	296.3	1	7	92.95	4
c1ccc(cc1)CNC(=O)Cn2cc(nn2)C(=O)OCc3ccccc3	1764	350.4	1	7	86.11	9
Cc1ccc2c(c1)cc(c(=O)[nH]2)C3CNC(=O)c4ccccc4N3	2065	319.4	3	5	73.99	1
Cc1cccc2c1[nH]c(=O)c(c2)C3CNC(=O)c4ccccc4N3	2065	319.4	3	5	73.99	1
COc1ccc(cc1)c2csc(n2)N/N=C/c3ccccn3	2689	310.4	1	5	59.4	5
c1ccc(cc1)C(=O)N2CCCC(C2)c3[nH]c4cccnc4n3	2216	306.4	1	5	61.88	3
Cc1[nH]c2ccc(cc2n1)C(=O)N/N=C/c3ccc(c(c3OC)OC)OC	1822	368.4	2	8	97.83	7
Cc1[nH]c2ccc(cc2n1)C(=O)N/N=C/c3cc(c(c(c3)OC)OC)OC	1822	368.4	2	8	97.83	7
c1ccc(cc1)c2c(n(=O)on2)/C=N/NC(=O)c3cccnc3	0.9634	309.3	1	8	105.8	5
c1ccc(cc1)c2c(n(=O)on2)/C=N/NC(=O)c3ccncc3	0.9634	309.3	1	8	105.8	5
c1ccc(cc1)CNC(=O)Cn2cc(nn2)c3cccc(c3)F	1789	310.3	1	5	59.81	6
C/C(=N\Nc1nc(cs1)c2ccccc2)/c3ccccn3	2678	294.4	1	4	50.17	4
c1ccc(cc1)NC(=O)CCc2[nH]c3cccnc3n2	1.98	266.3	2	5	70.67	5
Cc1[nH]c2ccc(cc2n1)C(=O)N/N=C/c3ccccc3	2214	278.3	2	5	70.14	4
CCOC(=O)c1c(nc2ccc(cc2c1c3ccccc3)Cl)CN4CCN(CC4)C	3989	423.9	0	5	45.67	6
CCCc1ccc(cc1)C(=O)N/N=C/c2ccc3c(c2)non3=O	2644	324.3	1	7	92.95	6
Cc1[nH]c2ccc(cc2n1)C(=O)N/N=C/c3ccc(c(c3)O)O	1303	310.3	4	7	110.6	4
c1ccc(cc1)C(=O)N2CCCC(C2)c3cn4c(n3)cccn4	2405	306.4	0	5	50.5	3
c1ccc(cc1)C(=O)N2CCCC(C2)c3cc4ncccn4n3	2405	306.4	0	5	50.5	3
CC[C@@H]1COCCN1c2cc(nc(n2)N)c3cc4c(c(c3)OC)c(n[nH]4)N	1.72	369.4	3	9	128.2	4
c1cn2cc(nc2cc1NC(=O)N3CC[C@@H](C3)F)c4nccs4	2.68	331.4	1	6	62.53	4
CCOc1ccc(cc1)C(=O)N/N=C/c2ccc3c(c2)non3=O	1996	326.3	1	8	102.2	6
c1cc2c(cc1/C=N/NC(=O)c3ccc4c(c3)OCO4)n(=O)on2	1148	326.3	1	9	111.4	4
c1cc(ccc1CO)c2cc(no2)c3ccc(cc3)F	3164	269.3	1	3	46.26	3
C/C(=N\Nc1nc(cs1)c2ccc(cc2)OC)/c3ccccn3	2843	324.4	1	5	59.4	5
Cc1ccc(cc1)S(=O)(=O)NCc2cc(no2)c3ccccc3	3381	328.4	1	5	72.2	5
Cc1ccc(cc1)S(=O)(=O)NCc2cc(no2)c3ccc(c(c3)OC)OC	3365	388.4	1	7	90.66	7
CC(=O)c1ccc(cc1)S(=O)(=O)n2c3ccccc3nn2	1586	301.3	0	6	81.92	3
c1ccc(cc1)c2c(n(=O)on2)/C=N/NC(=O)c3ccccc3	2231	308.3	1	7	92.95	5
c1ccc(cc1)C(=O)N2CCCC(C2)c3cn4cccnc4n3	2482	306.4	0	5	50.5	3
Cc1[nH]c2ccc(cc2n1)C(=O)N/N=C/c3cc(ccc3O)O	1326	310.3	4	7	110.6	4
c1cc(ccc1CO)c2cc(no2)c3ccc4c(c3)OCO4	2617	295.3	1	5	64.72	3
c1ccc2c(c1)nnn2S(=O)(=O)c3ccc(cc3)C(F)(F)F	2905	327.3	0	5	64.85	3
Cc1ccc(cc1)c2nc(on2)C(=O)N/N=C/c3ccc(c(c3)OC)O	2497	352.3	2	8	109.8	6
Cc1[nH]c2ccc(cc2n1)C(=O)N/N=C/c3ccc(c(c3)OC)OC	1937	338.4	2	7	88.6	6
c1ccc(cc1)c2cn(c3c2c(ncn3)N)[C@H]4[C@@H](C[C@H](O4)CO)O	0.7412	326.3	3	7	106.4	3
Cc1ccc(cc1)S(=O)(=O)NCc2cc(no2)c3ccc(cc3)OC	3399	358.4	1	6	81.43	6
Cc1[nH]c2ccc(cc2n1)C(=O)N/N=C/c3ccc(cc3)OC	2.07	308.3	2	6	79.37	5
c1cc2c(cc[nH]2)cc1c3ccc(s3)C4(CCCCC4)N5CCCC5	4961	350.5	1	2	19.03	3
CC(C)(c1cc2c([nH]1)ccnc2c3ccccc3OC)O	2791	282.3	2	4	58.14	3
CC(C)(c1cc2c([nH]1)ccnc2c3ccc(cc3)C#N)O	2599	277.3	2	4	72.7	3
c1ccc(cc1)CNC(=O)Cn2cc(nn2)c3ccccc3N(=O)=O	1559	337.3	1	8	105.6	7
c1ccc(cc1)CC(=O)N/N=C/c2c(non2=O)c3ccccc3	2389	322.3	1	7	92.95	6
c1cc(ccc1c2nc(on2)C(=O)N/N=C/c3ccc4c(c3)OCO4)O	1675	352.3	2	9	119.1	5
Cc1cc(no1)NS(=O)(=O)c2ccc(cc2)NC(=O)Cc3ccccc3	2848	371.4	2	7	101.3	7
CCc1ccc(cc1)C(=O)N/N=C/c2ccc3c(c2)non3=O	2521	310.3	1	7	92.95	5
c1ccnc(c1)C(=O)N2CCCC(C2)c3cc4c([nH]3)cccn4	1749	306.4	1	5	61.88	3
CC(=O)c1ccc(cc1)C(=O)N/N=C/c2ccc3c(c2)non3=O	1506	324.3	1	8	110	5
c1cc(ccc1c2cn(c3c2c(ncn3)N)[C@H]4[C@@H]([C@@H]([C@H](O4)CO)O)O)Cl	1341	376.8	4	8	126.7	3
c1ccc(c(c1)CCC(=O)NCCc2[nH]c3ccccc3n2)Br	3742	372.3	2	4	57.78	7
Cc1c(oc(n1)C)C(=O)N2CCCC(C2)c3cc4c([nH]3)cccn4	2493	324.4	1	6	75.02	3
COc1ccc2c(c1)nc(c(n2)c3ccccc3)NCCN4CCCCC4	4598	362.5	1	5	50.28	6
c1ccc(cc1)OCCC(=O)NCCc2[nH]c3ccccc3n2	2739	309.4	2	5	67.01	8
c1ccc2c(c1)CN(C2=O)CCc3cc4c([nH]3)cccn4	2.66	277.3	1	4	48.99	3
COc1ccc(cc1)c2nc(on2)C(=O)N/N=C/c3ccc4c(c3)OCO4	1936	366.3	1	9	108.1	6
CC(=O)Nc1ccc(cc1)c2cc(no2)c3ccccc3	3545	278.3	1	4	55.13	4
c1ccc(cc1)OCC(=O)NCCc2[nH]c3ccccc3n2	2513	295.3	2	5	67.01	7
c1ccc(cc1)CNCc2cc3cc(ccc3[nH]2)Cl	4402	270.8	2	2	27.82	4
CCCCOc1c(cc2cc(ccc2n1)OC)C3CNC(=O)c4ccccc4N3	3165	391.5	2	6	72.48	6
c1ccc(cc1)c2cc(on2)c3ccc(cc3)N	3583	236.3	1	3	52.05	2
Cc1[nH]c2ccc(cc2n1)C(=O)N/N=C/c3ccc(o3)N(=O)=O	1.66	313.3	2	9	129.1	5
Cc1ccccc1OCCNCCc2[nH]c3ccccc3n2	4055	295.4	2	4	49.94	7
Cc1[nH]c2ccc(cc2n1)C(=O)N/N=C/c3ccc(cc3)O	1625	294.3	3	6	90.37	4
c1ccc(cc1)S(=O)(=O)n2cnc3c2cccc3	2262	258.3	0	4	51.96	2
c1cc2c(cc([nH]2)C3CCCN(C3)C(=O)c4cncnc4)nc1	1925	307.3	1	6	74.77	3
CCCCc1ccc(cc1)C(=O)N/N=C/c2ccc3c(c2)non3=O	3019	338.4	1	7	92.95	7
CC1Cc2ccccc2N1C(=O)CSc3nnnn3c4ccccc4	2455	351.4	0	6	63.91	5
COc1ccc(cc1OC)C(=O)N2CCCC(C2)c3cc4c([nH]3)cccn4	2495	365.4	1	6	67.45	5
COc1cccc(c1OC)C(=O)N2CCCC(C2)c3cc4c([nH]3)cccn4	2495	365.4	1	6	67.45	5
c1cc(ccc1C(=O)N/N=C/c2ccc3c(c2)non3=O)Br	2232	361.2	1	7	92.95	4
c1ccc(cc1)c2cc(on2)CNS(=O)(=O)c3ccc(cc3)Cl	3695	348.8	1	5	72.2	5
CCCOc1ccc(cc1)C(=O)N/N=C/c2ccc3c(c2)non3=O	2.34	340.3	1	8	102.2	7
CC(=O)Nc1ccccc1OCC(=O)NCCc2[nH]c3ccccc3n2	1894	352.4	3	7	96.11	9
Cc1[nH]c2ccc(cc2n1)C(=O)N/N=C/c3ccc(c(c3)OC)O	1493	324.3	3	7	99.6	5
c1ccc(cc1)c2cc(on2)c3ccccc3	4.67	221.3	0	2	26.03	2
c1cc2c(cc([nH]2)C3CN(CCO3)C(=O)c4cc(no4)C(F)(F)F)nc1	1682	366.3	1	7	84.25	4
COc1ccc(cc1)CNc2ccc3c(c2)c(nc(n3)N)N	1925	295.3	3	6	99.08	4
COc1ccc(cc1OC)c2cc(on2)CNS(=O)(=O)c3ccc(cc3)Cl	3605	408.9	1	7	90.66	7
Cc1ccc(cc1)c2csc(n2)N/N=C/c3ccccn3	2891	294.4	1	4	50.17	4
c1ccc(cc1)CNC(=O)Cn2cc(nn2)c3ccc(cc3)N(=O)=O	2278	337.3	1	8	105.6	7
c1ccc(cc1)CNC(=O)Cn2cc(nn2)c3cccc(c3)N(=O)=O	2278	337.3	1	8	105.6	7
c1ccc(cc1)CNC(=O)Cn2c(cnn2)c3ccc(cc3)N(=O)=O	2278	337.3	1	8	105.6	7
c1ccc(cc1)CNC(=O)Cn2c(cnn2)c3cccc(c3)N(=O)=O	2278	337.3	1	8	105.6	7
CCCCOc1c(cc2ccccc2n1)C3CNC(=O)c4ccccc4N3	3239	361.4	2	5	63.25	5
c1cc(ccc1C(=O)N/N=C/c2ccc3c(c2)non3=O)F	1.67	300.2	1	7	92.95	4
COc1ccc(cc1)c2cc(on2)CNS(=O)(=O)c3ccc(cc3)Cl	3678	378.8	1	6	81.43	6
CC(=O)Nc1ccc(cc1)S(=O)(=O)n2cnc3c2cccc3	1446	315.3	1	6	81.06	4
Cc1[nH]c2ccc(cc2n1)C(=O)N/N=C/c3ccc4c(c3)OCCO4	1756	336.3	2	7	88.6	4
CC(C)(c1cc2c([nH]1)ccnc2c3ccc(cc3)F)O	2.84	270.3	2	3	48.91	2
c1ccc2c(c1)nnn2S(=O)(=O)c3ccccc3N(=O)=O	1303	304.3	0	8	110.7	3
c1ccc2c(c1)[nH]c(n2)CCNC(=O)COc3cccc(c3)Br	3.18	374.2	2	5	67.01	7
CC(C)c1cc(on1)C(=O)N2CCCC(C2)c3cc4c([nH]3)cccn4	2733	338.4	1	6	75.02	4
Cc1cccc(c1)c2cn(c3c2c(ncn3)N)[C@H]4[C@@H](C[C@H](O4)CO)O	1.2	340.4	3	7	106.4	3
Cc1ccc(cc1)c2cn(c3c2c(ncn3)N)[C@H]4[C@@H](C[C@H](O4)CO)O	1.2	340.4	3	7	106.4	3
CC(=O)Nc1ccc(c(c1)C(=O)NC(Cn2ccnc2)c3ccccc3)Cl	2894	382.8	2	6	76.02	8
c1ccc(cc1)c2cn3ccc(cc3n2)NC(=O)N4CCCC4	3122	306.4	1	5	49.64	4
c1ccc(c(c1)N)OCC(=O)NCCc2[nH]c3ccccc3n2	1775	310.4	3	6	93.03	7
c1cc(ccc1C(=O)N/N=C/c2ccc3c(c2)non3=O)C(F)(F)F	2377	350.3	1	7	92.95	5
c1ccc(cc1)c2nc(on2)C(=O)N/N=C/c3ccc4c(c3)OCO4	2017	336.3	1	8	98.84	5
c1ccc(cc1)C(=O)N2CCC(CC2)c3cc4c([nH]3)cccn4	2769	305.4	1	4	48.99	3
CC(=O)c1ccc(cc1)c2c3cc([nH]c3ccn2)C(C)(C)O	2.6	294.3	2	4	65.98	3
c1ccc2c(c1)C(=O)NCC(N2)c3cc4cc(ccc4[nH]c3=O)Cl	2207	339.8	3	5	73.99	1
c1ccc2c(c1)C(=O)NCC(N2)c3cc4ccc(cc4[nH]c3=O)Cl	2207	339.8	3	5	73.99	1
CN(C/C=C/c1ccccc1)Cc2ccc3c(c2)n(=O)c(c(n3=O)N)C#N	2.13	361.4	1	7	104	6
c1ccc2c(c1)[nH]c(n2)CCNC(=O)COc3ccc(cc3)Br	3335	374.2	2	5	67.01	7
c1ccc(cc1)C(=O)N2CCCC(C2)c3cc4c([nH]3)cccn4	2748	305.4	1	4	48.99	3
CC(C)c1cc(on1)C(=O)N2CCC(=CC2)c3cc4c([nH]3)cccn4	2614	336.4	1	6	75.02	4
c1cc2c(cc([nH]2)C3CCCN(C3)C(=O)c4cc(no4)C5CC5)nc1	2551	336.4	1	6	75.02	4
c1cc2c(cc([nH]2)C3CCCN(C3)C(=O)c4cc(on4)C5CC5)nc1	2551	336.4	1	6	75.02	4
Cc1c(sc(n1)C)C(=O)N2CCCC(C2)c3cc4c([nH]3)cccn4	2875	340.4	1	5	61.88	3
c1ccc2c(c1)cc(c(=O)[nH]2)C3CC(=O)c4ccccc4N3	2141	290.3	2	4	61.96	1
c1ccc2cc(ccc2c1)OCC(=O)NCCc3cnc[nH]3	2768	295.3	2	5	67.01	7
c1ccc2c(c1)C(=O)NCC(N2)c3cc4cc(ccc4[nH]c3=O)Br	2349	384.2	3	5	73.99	1
Cc1ccoc1C(=O)N2CCCC(C2)c3cc4c([nH]3)cccn4	2537	309.4	1	5	62.13	3
c1ccc(cc1)c2cc(on2)CNS(=O)(=O)c3ccc(cc3)F	3154	332.3	1	5	72.2	5
Cc1ccc(cc1C)c2csc(n2)c3cccnc3	3743	266.4	0	2	25.78	2
c1cc(ccc1C#N)C(=O)N/N=C/c2ccc3c(c2)non3=O	1526	307.3	1	8	116.7	5
Cc1ccc(cc1)S(=O)(=O)NCc2cc(no2)c3ccc4c(c3)OCO4	2924	372.4	1	7	90.66	5
c1ccc(cc1)C(=O)NCCc2[nH]c3cc(cnc3n2)Cl	2429	300.7	2	5	70.67	5
COc1cc(ccc1O)/C=N/NC(=O)c2nc(no2)c3ccc(cc3)F	2099	356.3	2	8	109.8	6
c1cc2c(cc([nH]2)C3CCCN(C3)C(=O)c4cc(n[nH]4)C(F)(F)F)nc1	2048	363.3	2	6	77.67	4
c1cc([nH]c1)/C=N/Nc2c3c4c(sc3ncn2)CCCC4	3215	297.4	2	5	65.96	3
Cc1ccccc1OCC(=O)NCCc2[nH]c3ccccc3n2	3005	309.4	2	5	67.01	7
Cc1ccc(cc1)c2csc(n2)N/N=C(\C)/c3ccccn3	3.05	308.4	1	4	50.17	4
c1cc(ccc1NC(=O)Cc2ccc(c(c2)Cl)Cl)S(=O)(=O)Nc3nncs3	3763	443.3	2	7	101.1	7
c1ccc2cc(ccc2c1)C(=O)N/N=C/c3ccccc3O	2857	290.3	2	4	61.69	4
c1cc(ccc1C(=O)N/N=C/c2ccc3c(c2)non3=O)N(=O)=O	1656	327.3	1	10	138.8	5
CC(C)c1ccc(cc1)C(=O)N/N=C/c2ccc3c(c2)non3=O	2736	324.3	1	7	92.95	5
Cn1c(nnc1SCC(=O)N2CCN(CC2)c3ccccc3F)c4cccnc4	2273	412.5	0	7	67.15	6
c1ccc(cc1)C(=O)N2CCC(=CC2)c3cc4c([nH]3)cccn4	2582	303.4	1	4	48.99	3
Cc1[nH]c2ccc(cc2n1)C(=O)N/N=C/C=C/c3ccc(c(c3)OC)O	1809	350.4	3	7	99.6	6
c1ccc2c(c1)nnn2S(=O)(=O)c3ccc(cc3)N(=O)=O	1794	304.3	0	8	110.7	3
c1cc2c(cc1CNc3ccc4c(c3)c(nc(n4)N)N)OCCO2	1.69	323.3	3	7	108.3	3
Cc1cc(ccc1OC)CC(=O)Nc2ccc(cc2)S(=O)(=O)Nc3cc(on3)C	3.17	415.5	2	8	110.5	8
COc1cc(ccc1O)/C=N/NC(=O)c2nc(no2)c3ccc(cc3)N(=O)=O	2126	383.3	2	11	155.7	7
COc1cc(ccc1O)/C=N/NC(=O)c2nc(no2)c3ccc(cc3)Cl	2.68	372.8	2	8	109.8	6
CCN(CCc1[nH]c2cc(cnc2n1)Cl)C(=O)c3ccc(cc3)F	2856	346.8	1	5	61.88	6
COc1ccc(cc1)c2cc(on2)CNS(=O)(=O)c3ccc(cc3)F	3.14	362.4	1	6	81.43	6
c1ccc2c(c1)cc3ccccc3c2CNCCCCN	3626	278.4	2	2	38.05	6
c1ccc(cc1)c2c(n(=O)on2)/C=N/NC(=O)c3ccc4c(c3)OCO4	1601	352.3	1	9	111.4	5
CCCCn1c2ccccc2cc(c1=O)C3CNC(=O)c4ccccc4N3	3304	361.4	2	5	63.13	4
CCCCOc1ccc(cc1)C(=O)N/N=C/c2ccc3c(c2)non3=O	2683	354.4	1	8	102.2	8
COc1cc(ccc1O)/C=N/NC(=O)c2nc(no2)c3ccc(cc3)Br	2646	417.2	2	8	109.8	6
c1cc(ccc1C(=O)N/N=C/c2ccc3c(c2)non3=O)Cl	2413	316.7	1	7	92.95	4
COc1ccc(cc1OC)c2cc(on2)CNS(=O)(=O)c3ccc(cc3)F	3086	392.4	1	7	90.66	7
Cc1ccc(cc1)S(=O)(=O)n2cnc3c2cccc3	2703	272.3	0	4	51.96	2
c1ccc(cc1)C(=O)N2CCCC(=C2)c3cc4c([nH]3)cccn4	2681	303.4	1	4	48.99	3
c1ccc(cc1)SCC(=O)NCCc2[nH]c3ccccc3n2	2536	311.4	2	4	57.78	7
COc1ccc(cc1Cl)c2cn(c3c2c(ncn3)N)[C@H]4[C@@H](C[C@H](O4)CO)O	1562	390.8	3	8	115.7	4
COc1cc(ccc1Cl)c2cn(c3c2c(ncn3)N)[C@H]4[C@@H](C[C@H](O4)CO)O	1562	390.8	3	8	115.7	4
CCCCOc1c(cc2cccc(c2n1)C)C3CNC(=O)c4ccccc4N3	3618	375.5	2	5	63.25	5
COc1ccc(cc1OC)c2ccc(o2)c3ccc(c(c3)OC)OC	4061	340.4	0	5	50.06	6
CCc1ccc(cc1)c2cn(c3c2c(ncn3)N)[C@H]4[C@@H](C[C@H](O4)CO)O	1.59	354.4	3	7	106.4	4
CC1(CCc2c3c(c4ccccc4c2O1)nc[nH]3)C	4038	252.3	1	3	37.91	0
c1cc(ccc1S(=O)(=O)NCc2cc(no2)c3ccc4c(c3)OCO4)Cl	3197	392.8	1	7	90.66	5
Cc1ccc(cc1C)c2cn(c3c2c(ncn3)N)[C@H]4[C@@H](C[C@H](O4)CO)O	1668	354.4	3	7	106.4	3
CC(=O)c1ccc(cc1)S(=O)(=O)n2cnc3c2cccc3	2027	300.3	0	5	69.03	3
c1ccc(cc1)C(=O)N2CCC(=CC2)c3cc4ccccc4[nH]3	3592	302.4	1	3	36.1	3
c1ccc2c(c1)n(=O)c(c(n2=O)c3ccco3)C#N	1287	253.2	0	6	87.85	2
COc1cc(ccc1O)/C=N/Nc2c3c4c(sc3ncn2)CCCC4	3616	354.4	2	6	79.63	4
C/C(=N\N=c/1\n(c(cs1)c2ccccc2)C)/c3ccccn3	3062	308.4	0	4	42.54	3
c1ccc(cc1)NC(=O)CCc2[nH]c3cc(cnc3n2)Cl	2617	300.7	2	5	70.67	5
c1cc(sc1)c2cn3ccc(cc3n2)NC(=O)N4CC[C@@H](C4)F	3197	330.4	1	5	49.64	4
CCCCNc1c(nc2cc(ccc2n1)OC)NCc3ccccc3	4147	336.4	2	5	59.07	8
COc1ccc2c(c1)nc(c(n2)Cl)NCc3ccccc3	4014	299.8	1	4	47.04	4
c1cc(ccc1/C=N/Nc2c3c4c(sc3ncn2)CCCC4)O	3785	324.4	2	5	70.4	3
c1cc(ccc1C(=O)N/N=C/c2ccc3c(c2)non3=O)I	2031	408.2	1	7	92.95	4
c1ccc2c(c1)[nH]c(n2)CCNC(=O)COc3ccccc3Br	3239	374.2	2	5	67.01	7
c1cc(oc1)/C=N/Nc2c3c4c(sc3ncn2)CCCC4	3704	298.4	1	5	63.31	3
c1cc2c(cc([nH]2)C3CCN(C3)C(=O)c4cc(no4)C(F)(F)F)nc1	2133	350.3	1	6	75.02	4
c1ccc(cc1)CNc2ccnc3c2ccc(c3)Cl	3787	268.7	1	2	24.92	3
c1ccc2c(c1)ncn2S(=O)(=O)c3cccc(c3)C(F)(F)F	3439	326.3	0	4	51.96	3
c1ccc2c(c1)ncn2S(=O)(=O)c3ccc(cc3)C(F)(F)F	3439	326.3	0	4	51.96	3
Cc1c(non1=O)/C=N/NC(=O)c2ccccc2Nc3ccccc3	2642	337.3	2	8	105	6
c1ccc(cc1)c2c(n(=O)on2)/C=N/NC(=O)c3ccc(cc3)Br	2611	387.2	1	7	92.95	5
Cc1cc(no1)NS(=O)(=O)c2ccc(cc2)N(C)C(=O)Cc3ccc(c(c3)Cl)Cl	3531	454.3	1	7	92.51	7
Cc1ccc(cc1)c2nc(on2)C(=O)N/N=C/c3ccc4c(c3)OCO4	2357	350.3	1	8	98.84	5
c1ccc(cc1)c2cn3ccc(cc3n2)NC(=O)N4CC[C@@H](C4)F	3044	324.4	1	5	49.64	4
Cc1ccc(cc1C)CC(=O)Nc2ccc(cc2)S(=O)(=O)Nc3cc(on3)C	3505	399.5	2	7	101.3	7
c1cc(ccc1CO)c2cc(no2)c3ccc(cc3)N(=O)=O	3167	296.3	1	6	92.08	4
c1cc(cnc1)c2nc(cs2)c3ccc(cc3)Cl	3517	272.8	0	2	25.78	2
COc1cc2c(cc1OC)/C(=N/Nc3nc(cs3)c4ccccc4)/CC2	3692	365.4	1	5	55.74	5
C/C(=N\N=c/1\n(c(cs1)c2ccc(cc2)OC)C)/c3ccccn3	3.25	338.4	0	5	51.77	4
CCCn1cnc2c1c3ccccc3c4c2CCC(O4)(C)C	4.67	294.4	0	3	27.05	2
CCCn1cnc2c1c3c(c4c2cccc4)OC(CC3)(C)C	4.67	294.4	0	3	27.05	2
Cc1cc(no1)NS(=O)(=O)c2ccc(cc2)NC(=O)Cc3cccc(c3)Cl	3477	405.9	2	7	101.3	7
Cc1cc(no1)NS(=O)(=O)c2ccc(cc2)NC(=O)Cc3ccc(cc3)Cl	3477	405.9	2	7	101.3	7
COC(=O)c1ccc2c(c1)[nH]c(n2)SCC(=O)Nc3ncc(s3)N(=O)=O	1462	393.4	2	10	142.8	8
c1cc(ccc1c2cn(c3c2c(ncn3)N)[C@H]4[C@@H](C[C@H](O4)CO)O)C(F)(F)F	2293	394.3	3	7	106.4	4
c1cc(cc(c1)C(F)(F)F)c2cn(c3c2c(ncn3)N)[C@H]4[C@@H](C[C@H](O4)CO)O	2293	394.3	3	7	106.4	4
COc1ccc(cc1OC)c2cc(on2)CNS(=O)(=O)c3ccc(cc3)N(=O)=O	2833	419.4	1	10	136.5	8
CC(CNCc1c(c(c2cc(ccc2n1)Cl)c3ccccc3)C(=O)O)O	0.1219	370.8	3	5	82.45	6
c1ccc2c(c1)cc3ccccc3c2CNCCCCNCCCCN	3.72	349.5	3	3	50.08	11
c1ccc(cc1)C(=O)N2CCCC(C2)c3cn4c(n3)ccc(n4)Cl	2974	340.8	0	5	50.5	3
c1ccc(cc1)c2cc(on2)CNS(=O)(=O)c3ccc(cc3)N(=O)=O	3077	359.4	1	8	118	6
COc1cc(cc(c1O)OC)/C=N/Nc2c3c4c(sc3ncn2)CCCC4	3414	384.5	2	7	88.86	5
COC(=O)c1cc2c(cc1Cl)[nH]c(n2)SCC(=O)Nc3cccc(n3)C(=O)N	0.9724	419.8	3	9	140.1	8
c1ccc(c(c1)C#N)OCC(=O)NCCc2[nH]c3ccccc3n2	2407	320.3	2	6	90.8	8
c1ccc2c(c1)[nH]c(n2)CCNC(=O)COc3ccccc3N(=O)=O	2155	340.3	2	8	112.8	8
COc1ccc2cc(ccc2c1)S(=O)(=O)Nc3cccnc3	2279	314.4	1	5	68.29	4
COc1ccc2c(c1)n(=O)c(c(n2=O)c3ccco3)C#N	1288	283.2	0	7	97.08	3
Cc1cc(c(c(c1C)S(=O)(=O)n2c3ccccc3nn2)C)C	3432	315.4	0	5	64.85	2
c1cc(ccc1NC(=O)Cc2ccc(c(c2)Cl)Cl)S(=O)(=O)Nc3cc[nH]n3	3298	425.3	3	7	103.9	7
COC(=O)c1cc2c(cc1Cl)[nH]c(n2)SCC(=O)Nc3nccs3	2247	382.8	2	7	96.97	7
COc1ccc(cc1)c2cc(on2)CNS(=O)(=O)c3ccc(cc3)N(=O)=O	2973	389.4	1	9	127.3	7
c1cc(ccc1c2cn(c3c2c(ncn3)N)[C@H]4[C@@H](C[C@H](O4)CO)O)F	0.9144	344.3	3	7	106.4	3
c1cc(ccc1c2cn(c3c2c(ncn3)N)[C@H]4[C@@H](C[C@H](O4)CO)O)OC(F)(F)F	2218	410.3	3	8	115.7	5
c1ccc(cc1)/C=C\CCn2c(c3ccccc3n2=O)C#N	3581	289.3	0	4	54.18	5
c1cc(ccc1F)S(=O)(=O)NCc2cc(no2)c3ccc4c(c3)OCO4	2696	376.4	1	7	90.66	5
c1ccc(cc1)c2csc(n2)N/N=C/3\CCc4c3cccc4	3687	305.4	1	3	37.28	3
c1ccc2c(c1)ncn2S(=O)(=O)c3ccc(cc3)Cl	3039	292.7	0	4	51.96	2
c1cc(ccc1NC(=O)Cc2ccc(c(c2)Cl)F)S(=O)(=O)Nc3nncs3	3294	426.9	2	7	101.1	7
c1cc2c(cc([nH]2)C3CCN(C3)C(=O)c4ccc(cc4)F)nc1	2.48	309.3	1	4	48.99	3
c1ccc2c(c1)[nH]c(n2)CCNC(=O)COc3ccccc3F	2594	313.3	2	5	67.01	7
c1cc(ccc1c2cc(on2)CNS(=O)(=O)c3ccc(cc3)N(=O)=O)N(=O)=O	2987	404.4	1	11	163.8	7
CC(C)(c1cc2c([nH]1)ccnc2c3ccc(cc3)C(F)(F)F)O	3.53	320.3	2	3	48.91	3
c1ccc(cc1)c2c(n(=O)on2)/C=N/NC(=O)c3cccc(c3)N(=O)=O	2.12	353.3	1	10	138.8	6
c1ccc(cc1)c2c(n(=O)on2)/C=N/NC(=O)c3ccc(cc3)N(=O)=O	2.12	353.3	1	10	138.8	6
c1cc2c(cc([nH]2)C3CCCN(C3)C(=O)c4ccc(cc4)C#N)nc1	2563	330.4	1	5	72.78	4
CC(C)c1ccc(cc1)c2cn(c3c2c(ncn3)N)[C@H]4[C@@H](C[C@H](O4)CO)O	2028	368.4	3	7	106.4	4
Cc1ccccc1OCC(=O)NCCc2c[nH]c3c2cccc3	3605	308.4	2	4	54.12	7
COc1cc(cc(c1OC)OC)/C=N/Nc2c3c4c(sc3ncn2)CCCC4	3661	398.5	1	7	77.86	6
CCCCNc1c(nc2ccc(cc2n1)OC)c3ccccc3	4772	307.4	1	4	47.04	6
c1ccc2c(c1)ncn2S(=O)(=O)c3ccc(cc3)F	2466	276.3	0	4	51.96	2
c1cc2c(cc([nH]2)C3CCCN(C3)C(=O)c4cc(no4)C(F)(F)F)nc1	2439	364.3	1	6	75.02	4
c1ccc(cc1)S(=O)(=O)n2ccc3c2cccc3	2892	257.3	0	3	39.07	2
c1ccc(cc1)c2c(n(=O)on2)/C=N/NC(=O)c3ccc(cc3)Cl	2755	342.7	1	7	92.95	5
Cc1ccccc1OCC(=O)NCCc2nc3ccccc3o2	3546	310.3	1	5	64.36	7
c1cc(cc(c1)Cl)c2cn(c3c2c(ncn3)N)[C@H]4[C@@H](C[C@H](O4)CO)O	1506	360.8	3	7	106.4	3
c1cc(ccc1c2cn(c3c2c(ncn3)N)[C@H]4[C@@H](C[C@H](O4)CO)O)Cl	1506	360.8	3	7	106.4	3
C/C(=N\Nc1nc(cs1)c2ccccn2)/COc3ccccc3	2716	324.4	1	5	59.4	6
C/C(=N\Nc1nc(cs1)c2cccnc2)/COc3ccccc3	2716	324.4	1	5	59.4	6
C/C(=N\Nc1nc(cs1)c2ccncc2)/COc3ccccc3	2716	324.4	1	5	59.4	6
c1cnccc1/C=N/Nc2c3c4c(sc3ncn2)CCCC4	3101	309.4	1	5	63.06	3
c1ccnc(c1)/C=N/Nc2c3c4c(sc3ncn2)CCCC4	3101	309.4	1	5	63.06	3
c1ccc(cc1)c2cn3ccc(cc3n2)NC(=O)N4CCCCC4	3681	320.4	1	5	49.64	4
COc1ccc(c2c1cccc2)S(=O)(=O)NCc3cccnc3	2545	328.4	1	5	68.29	5
Cn1c(nnc1SCC(=O)N2CCN(CC2)c3ccccc3)c4ccc(cc4)Br	3753	472.4	0	6	54.26	6
CCCCn1cnc2c1c3ccccc3c4c2CCC(O4)(C)C	5025	308.4	0	3	27.05	3
CCCCn1cnc2c1c3c(c4c2cccc4)OC(CC3)(C)C	5025	308.4	0	3	27.05	3
Cc1ccc2c(c1)n(=O)c(c(n2=O)c3ccco3)C#N	1694	267.2	0	6	87.85	2
CC(C)(C)c1cc(on1)C(=O)N2CCCC(C2)c3cc4c([nH]3)cccn4	3276	352.4	1	6	75.02	4
c1ccc2c(c1)[nH]c(n2)CCNC(=O)COc3ccccc3Cl	3.19	329.8	2	5	67.01	7
COc1cc(cc(c1OC)OC)CCC(c2ccc(cc2)c3ccccc3)O	4345	378.5	1	4	47.92	8
c1cc(cc(c1)F)NC(=O)CCc2[nH]c3cc(cnc3n2)Cl	2633	318.7	2	5	70.67	5
CCSc1ccc(cc1)c2c3cc([nH]c3ccn2)C(C)(C)O	3483	312.4	2	3	48.91	4
COc1ccc(c(c1)OC)/C=N/Nc2c3c4c(sc3ncn2)CCCC4	3897	368.5	1	6	68.63	5
c1ccc2c(c1)ncn2S(=O)(=O)c3ccccc3N(=O)=O	1871	303.3	0	7	97.78	3
c1ccc2c(c1)ncn2S(=O)(=O)c3ccc(cc3)Br	3114	337.2	0	4	51.96	2
c1ccnc(c1)/C=N/Nc2nc(cs2)c3ccc(cc3)F	2707	298.3	1	4	50.17	4
c1ccc2c(c1)n(=O)c(c(n2=O)c3cccs3)C#N	1729	269.3	0	5	74.71	2
Cc1ccc(cc1)S(=O)(=O)Nc2cccc(c2)C(=O)/C=C/c3ccc(c(c3)O)O	3577	409.5	3	6	103.7	6
Cc1ccc(cc1)S(=O)(=O)Nc2ccc(cc2)C(=O)/C=C/c3ccc(c(c3)O)O	3577	409.5	3	6	103.7	6
CC(C)(C)c1ccc(cc1)S(=O)(=O)n2c3ccccc3nn2	3509	315.4	0	5	64.85	3
c1cc(ccc1NC(=O)Cc2ccc(c(c2)Cl)Cl)S(=O)(=O)Nc3ccon3	3724	426.3	2	7	101.3	7
COc1cc(cc(c1OC)OC)c2ccc(o2)c3ccccc3	4335	310.3	0	4	40.83	5
c1ccnc(c1)/C=N/Nc2nc(cs2)c3ccc(cc3)Cl	3019	314.8	1	4	50.17	4
c1ccc(cc1)/C=N/Nc2c3c4c(sc3ncn2)CCCC4	4217	308.4	1	4	50.17	3
Cc1cc(n(n1)C)NS(=O)(=O)c2ccc(cc2)NC(=O)Cc3ccc(c(c3)Cl)Cl	4086	453.3	2	7	93.09	7
c1cc(oc1)c2c(n(=O)c3cc(ccc3n2=O)F)C#N	1461	271.2	0	6	87.85	2
COc1ccc(cc1)/C=N/Nc2c3c4c(sc3ncn2)CCCC4	4088	338.4	1	5	59.4	4
COc1cccc(c1)/C=N/Nc2c3c4c(sc3ncn2)CCCC4	4088	338.4	1	5	59.4	4
c1ccc2c(c1)ncn2S(=O)(=O)c3cccc(c3)N(=O)=O	2229	303.3	0	7	97.78	3
c1ccc2c(c1)ccc(n2)C(=O)N/N=C/c3ccc(cc3O)O	1855	307.3	3	6	94.81	4
c1ccc2c(c1)c(ccn2)C(=O)N/N=C/c3ccc(cc3O)O	1855	307.3	3	6	94.81	4
c1ccc2c(c1)ccnc2C(=O)N/N=C/c3ccc(cc3O)O	1855	307.3	3	6	94.81	4
c1ccc(cc1)c2c(n(=O)c3ccccc3n2=O)C#N	1705	263.3	0	5	74.71	2
Cc1ccc(cc1)S(=O)(=O)NCc2cc(no2)c3ccc(cc3)N(=O)=O	3373	373.4	1	8	118	6
c1ccc2c(c1)ccc(n2)C(=O)N/N=C/c3cc(ccc3O)O	1894	307.3	3	6	94.81	4
c1ccc2c(c1)c(ccn2)C(=O)N/N=C/c3cc(ccc3O)O	1894	307.3	3	6	94.81	4
Cc1ccccc1CN(CC(=O)N2CCN(CC2)c3ccc(cc3)OC)S(=O)(=O)c4ccc(cc4)Cl	3.57	528.1	0	7	70.16	9
COc1ccc2c(n1)cc([nH]2)C3CCCN(C3)C(=O)c4ccc(cc4)F	2717	353.4	1	5	58.22	4
c1cc(ccc1NC(=O)Cc2ccc(c(c2)Cl)Cl)S(=O)(=O)Nc3nccs3	4235	442.3	2	6	88.16	7
C=CCCn1c2ccccc2nc1CCNC(=O)COc3ccccc3Cl	3749	383.9	1	5	56.15	10
c1cc(ccc1c2nc(on2)C(=O)N/N=C/c3ccc4c(c3)OCO4)F	1935	354.3	1	8	98.84	5
c1cc(ccc1N(=O)=O)S(=O)(=O)NCc2cc(no2)c3ccc4c(c3)OCO4	2503	403.4	1	10	136.5	6
c1cc2c(cc([nH]2)C3CCCN(C3)C(=O)c4ccc(cc4)F)nc1	2812	323.4	1	4	48.99	3
C/C(=N/Nc1c2c3c(sc2ncn1)CCCC3)/c4ccccc4	4375	322.4	1	4	50.17	3
CC(=O)n1c2ccccc2nc1CCNC(=O)COc3ccccc3N(=O)=O	2075	382.4	1	9	119	9
c1ccc2c(c1)ncn2S(=O)(=O)c3ccc(cc3)N(=O)=O	2299	303.3	0	7	97.78	3
c1cc(ccc1c2nc(on2)C(=O)N/N=C/c3ccc4c(c3)OCO4)Br	2464	415.2	1	8	98.84	5
Cc1cc(no1)NS(=O)(=O)c2ccc(cc2)C(=O)NCc3ccc(c(c3)Cl)Cl	3575	440.3	2	7	101.3	7
Cc1ccc(cc1)c2csc(n2)N/N=C/3\CCc4c3cc(c(c4)OC)OC	4092	379.5	1	5	55.74	5
C/C(=N\Nc1nc(cs1)c2ccc(cc2)F)/c3ccccn3	2865	312.4	1	4	50.17	4
Cc1ccc(cc1F)CC(=O)Nc2ccc(cc2)S(=O)(=O)Nc3cc(on3)C	3266	403.4	2	7	101.3	7
CCCCCn1cnc2c1c3ccccc3c4c2CCC(O4)(C)C	5369	322.4	0	3	27.05	4
CCCCCn1cnc2c1c3c(c4c2cccc4)OC(CC3)(C)C	5369	322.4	0	3	27.05	4
c1ccc2c(c1)[nH]c(n2)CCNC(=O)COc3ccccc3I	3056	421.2	2	5	67.01	7
c1ccc(cc1)COC(=O)N2CCCC(C2)c3cn4cccnc4n3	3037	336.4	0	6	59.73	5
C/C(=N/Nc1nc(cs1)c2ccc(cc2)Cl)/c3ccccn3	3177	328.8	1	4	50.17	4
C/C(=N\Nc1nc(cs1)c2ccc(cc2)Cl)/c3ccccn3	3177	328.8	1	4	50.17	4
CC(=O)n1c2ccccc2nc1CCNC(=O)COc3ccc(cc3)Br	3058	416.3	1	6	73.22	8
c1ccc(cc1)C(=O)c2c(c3ccccc3c(=O)[nH]2)O	2.11	265.3	2	4	70.16	2
c1cc(ccc1c2nc(on2)C(=O)N/N=C/c3ccc4c(c3)OCO4)Cl	2543	370.7	1	8	98.84	5
COC(=O)c1cc2c(cc1Cl)[nH]c(n2)SCC(=O)Nc3cnccn3	1707	377.8	2	8	109.9	7
c1cc2c(cc1/C=N/NC(=O)c3ccc(c(c3)C(F)(F)F)N(=O)=O)non2=O	2247	395.2	1	10	138.8	6
CN1c2c(ccc3c2cc4c(c3)OCO4)-c5ccc(c(c5C1O)OC)O	2309	351.4	2	6	71.39	1
CC(C)(C)c1ccc(cc1)c2c3cc([nH]c3ccn2)C(C)(C)O	4.39	308.4	2	3	48.91	3
COc1ccc(cc1C(=O)N2CCCC(C2)c3cc4c([nH]3)cccn4)Cl	3295	369.8	1	5	58.22	4
c1cc2c(cc([nH]2)C3=CCN(CC3)C(=O)c4ccc(cc4)F)nc1	2648	321.3	1	4	48.99	3
CCCCn1c2cc(ccc2cc(c1=O)C3CNC(=O)c4ccccc4N3)Cl	3805	395.9	2	5	63.13	4
COC(=O)c1cc2c(cc1Cl)[nH]c(n2)SCC(=O)Nc3ncccn3	1826	377.8	2	8	109.9	7
Cc1ccc(cc1Cl)c2cn(c3c2c(ncn3)N)[C@H]4[C@@H](C[C@H](O4)CO)O	1946	374.8	3	7	106.4	3
Cc1cc(ccc1Cl)c2cn(c3c2c(ncn3)N)[C@H]4[C@@H](C[C@H](O4)CO)O	1946	374.8	3	7	106.4	3
c1ccc(cc1)c2cc(no2)c3ccc4c(c3)OCO4	3732	265.3	0	4	44.49	2
c1ccc(c(c1)C(=O)Nc2nc3ccc(cc3s2)N(=O)=O)O	3389	315.3	2	7	108	4
Cc1cc(no1)NS(=O)(=O)c2ccc(cc2)NC(=O)CCc3ccc(c(c3)Cl)Cl	4209	454.3	2	7	101.3	8
Cc1cc2c(cc1C)n(=O)c(c(n2=O)C#N)c3ccco3	2101	281.3	0	6	87.85	2
COc1ccc2c(c1)nc(c(n2)c3ccccc3)S(=O)(=O)C	2271	314.4	0	5	69.15	3
c1ccc2c(c1)ccc(n2)C(=O)N/N=C/c3ccccc3O	2177	291.3	2	5	74.58	4
CC(=O)c1ccc(cc1)S(=O)(=O)n2ccc3c2cccc3	2486	299.3	0	4	56.14	3
c1ccc2cc(ccc2c1)OCC(=O)NCCC(=O)Nc3ccccc3O	3204	364.4	3	6	87.66	9
Cc1c(n(/c(=N/N=C(\C)/c2ccccn2)/s1)C)c3ccccc3	3438	322.4	0	4	42.54	3
c1cc(ccc1c2nc(on2)C(=O)N/N=C/c3ccc4c(c3)OCO4)N(=O)=O	1952	381.3	1	11	144.7	6
Cc1cc(no1)NS(=O)(=O)c2ccc(cc2)NC(=O)c3ccc(c(c3)Cl)Cl	3878	426.3	2	7	101.3	6
Cc1cc(no1)NS(=O)(=O)c2ccc(cc2)NCCc3ccc(c(c3)Cl)Cl	4414	426.3	2	6	84.23	7
c1cc(oc1)c2c(n(=O)c3cc(ccc3n2=O)C(F)(F)F)C#N	2547	321.2	0	6	87.85	3
c1ccc(cc1)/C=C/C=N/Nc2c3c4c(sc3ncn2)CCCC4	4523	334.4	1	4	50.17	4
Cc1ccc(cc1)/C=N/Nc2c3c4c(sc3ncn2)CCCC4	4634	322.4	1	4	50.17	3
Cc1ccc\2c(c1)CC/C2=N\Nc3nc(cs3)c4ccccc4	4079	319.4	1	3	37.28	3
Cc1ccc2c(c1)/C(=N/Nc3nc(cs3)c4ccccc4)/CC2	4079	319.4	1	3	37.28	3
Cc1ccc(cc1)c2csc(n2)N/N=C/3\CCc4c3cccc4	4079	319.4	1	3	37.28	3
Cc1cccc\2c1CC/C2=N\Nc3nc(cs3)c4ccccc4	4079	319.4	1	3	37.28	3
c1c(cnc2c1[nH]c(c2)C3CCCN(C3)C(=O)c4cc(no4)C(F)(F)F)C#N	2388	389.3	1	7	98.81	5
CCCCOc1c(cc2cc(ccc2n1)Br)C3CNC(=O)c4ccccc4N3	3881	440.3	2	5	63.25	5
COc1ccc(nc1)NC(=O)CSc2[nH]c3cc(c(cc3n2)C(=O)OC)Cl	2005	406.8	2	8	106.2	8
c1ccc(cc1)c2ccc(o2)c3ccccc3	4949	220.3	0	1	13.14	2
CCOc1ccc(c2c1cccc2)S(=O)(=O)NCc3cccnc3	2.91	342.4	1	5	68.29	6
c1ccc2c(c1)ccc(n2)C(=O)N/N=C/c3ccc(c(c3O)O)O	1459	323.3	4	7	115	4
c1ccc2c(c1)c(ccn2)C(=O)N/N=C/c3ccc(c(c3O)O)O	1459	323.3	4	7	115	4
COC(=O)c1cc2c(cc1Cl)[nH]c(n2)SCC(=O)Nc3ccccn3	2	376.8	2	7	96.97	7
COC(=O)c1cc2c(cc1Cl)[nH]c(n2)SCC(=O)Nc3ccncc3	2	376.8	2	7	96.97	7
COC(=O)c1cc2c(cc1Cl)[nH]c(n2)SCC(=O)Nc3ncc(s3)N(=O)=O	2061	427.8	2	10	142.8	8
c1cc(ccc1c2cc(on2)CNS(=O)(=O)c3ccc(cc3)Cl)N(=O)=O	3557	393.8	1	8	118	6
Cc1cc(no1)NS(=O)(=O)c2ccc(cc2)NC(=O)Cc3ccc(c(c3)Cl)Cl	4067	440.3	2	7	101.3	7
Cc1cc(no1)NS(=O)(=O)c2ccc(cc2)NC(=O)Cc3ccc(cc3Cl)Cl	4067	440.3	2	7	101.3	7
c1ccc(cc1)CN(Cc2ccccc2)C(=O)c3ccc(o3)N(=O)=O	3054	336.3	0	6	79.27	7
c1cc(ccc1c2cc(on2)CNS(=O)(=O)c3ccc(cc3)F)N(=O)=O	3165	377.3	1	8	118	6
CCOc1ccc(c2c1cccc2)S(=O)(=O)Nc3cccnc3	2835	328.4	1	5	68.29	5
CCOc1ccc(c2c1cccc2)S(=O)(=O)Nc3ccncc3	2835	328.4	1	5	68.29	5
Cc1nnc(n1c2ccccc2)SCC(=O)N3c4ccccc4CC3C	3.38	364.5	0	5	51.02	5
c1ccc(cc1)/C=C/Cn2c(c3ccccc3n2=O)C#N	3395	275.3	0	4	54.18	4
c1ccc2c(c1)ccn2S(=O)(=O)c3cccc(c3)C(F)(F)F	3972	325.3	0	3	39.07	3
c1ccc2c(c1)ccn2S(=O)(=O)c3ccc(cc3)C(F)(F)F	3972	325.3	0	3	39.07	3
c1ccc(cc1)NC(=S)N/N=C/c2ccc3ccccc3c2	3673	305.4	2	3	36.42	5
c1cc(ccc1NC(=O)Cc2ccc(c(c2)Cl)F)S(=O)(=O)Nc3nccs3	3.75	425.9	2	6	88.16	7
Cc1cc(no1)NS(=O)(=O)Cc2ccc(cc2)NC(=O)Cc3ccc(c(c3)Cl)Cl	4072	454.3	2	7	101.3	8
COc1ccc2c(c1)n(=O)c(c(n2=O)c3cccs3)C#N	1788	299.3	0	6	83.94	3
c1cc2c(cc1/C=N/Nc3c4c5c(sc4ncn3)CCCC5)OCO2	3684	352.4	1	6	68.63	3
CC(=O)OCc1ccc(cc1)c2cc(no2)c3ccc4c(c3)OCO4	3338	337.3	0	6	70.79	5
c1c(cnc2c1[nH]c(c2)C3CCCN(C3)C(=O)c4cc(no4)C(F)(F)F)Br	3.13	443.2	1	6	75.02	4
CC1=C([C@@H](O[C@H]1c2cc(c(c(c2)OC)OC)OC)c3cc(c(c(c3)OC)OCc4ccccc4)OC)CO	3813	522.6	1	8	84.84	11
c1ccc2cc(ccc2c1)C(=O)N/N=C/c3ccc(o3)N(=O)=O	2515	309.3	1	7	100.4	5
Cc1ccc2c(c1)n(=O)c(c(n2=O)c3cccs3)C#N	2144	283.3	0	5	74.71	2
Cc1cc(no1)NS(=O)(=O)c2cccc(c2)NC(=O)Cc3ccc(c(c3)Cl)Cl	4035	440.3	2	7	101.3	7
c1cc(cc(c1)F)c2cn3ccc(cc3n2)NC(=O)N4CCCC4	3136	324.4	1	5	49.64	4
COc1ccc2c(c1)n(=O)c(c(n2=O)c3ccccc3)C#N	1784	293.3	0	6	83.94	3
COc1ccc(cc1)c2c(n(=O)c3ccccc3n2=O)C#N	1784	293.3	0	6	83.94	3
Cc1cc(no1)NS(=O)(=O)c2ccc(cc2)NC(=O)Cc3ccc(c(c3)C(F)(F)F)Cl	4.28	473.9	2	7	101.3	8
c1cc(sc1)c2c(n(=O)c3cc(ccc3n2=O)F)C#N	1936	287.3	0	5	74.71	2
c1ccc(cc1)c2ccc(cc2)OCC(=O)N3CCN(CC3)S(=O)(=O)c4ccc(cc4)F	2932	454.5	0	6	66.92	7
COc1ccc(cc1)c2csc(n2)NN3C(=O)c4ccccc4C3=O	2416	351.4	1	6	71.53	4
C/C(=N\Nc1nc(cs1)Cc2ccco2)/COc3ccccc3	3561	327.4	1	5	59.65	7
c1ccc(cc1)c2csc(n2)NN3C(=O)c4ccccc4C3=O	2335	321.4	1	5	62.3	3
c1cc(cc(c1)Nc2ccnc3c2ccc(c3)Cl)C=O	3431	282.7	1	3	41.99	3
c1cc(nc(c1)C(F)(F)F)C(=O)N2CCCC(C2)c3cc4c([nH]3)cccn4	2493	374.4	1	5	61.88	4
c1cc2c(cc([nH]2)C3CCCN(C3)C(=O)c4ccc(nc4)C(F)(F)F)nc1	2493	374.4	1	5	61.88	4
CCCCCCn1cnc2c1c3ccccc3c4c2CCC(O4)(C)C	5767	336.5	0	3	27.05	5
CCCCCCn1cnc2c1c3c(c4c2cccc4)OC(CC3)(C)C	5767	336.5	0	3	27.05	5
Cc1ccc2c(c1)n(=O)c(c(n2=O)c3ccccc3)C#N	2139	277.3	0	5	74.71	2
Cc1ccc(cc1)c2c(n(=O)c3ccccc3n2=O)C#N	2139	277.3	0	5	74.71	2
Cc1cc(no1)NS(=O)(=O)c2ccc(cc2)NC(=O)Cc3ccc(c(c3)F)Cl	3519	423.8	2	7	101.3	7
Cc1cc(no1)NS(=O)(=O)c2ccc(cc2)NC(=O)Cc3ccc(c(c3)Cl)F	3519	423.8	2	7	101.3	7
CC(=O)Oc1ccccc1C(=O)Nc2nc3ccc(cc3s2)N(=O)=O	3365	357.3	1	8	114.1	6
C=CCn\1c(cs/c1=N\N=C\C=C\c2ccco2)c3ccc(cc3)N	3483	350.4	1	5	68.81	6
c1ccc(cc1)c2c(n(=O)c3cc(ccc3n2=O)F)C#N	1897	281.2	0	5	74.71	2
c1ccc2c(c1)n(=O)c(c(n2=O)c3ccc(cc3)F)C#N	1897	281.2	0	5	74.71	2
c1cc2c(cc1/C=N/NC(=O)c3ccc(cc3Cl)Cl)non2=O	2899	351.1	1	7	92.95	4
c1cc2c(cc1/C=N/NC(=O)c3ccc(c(c3)Cl)Cl)non2=O	2899	351.1	1	7	92.95	4
COc1cc(cc(c1)OC)c2ccc(o2)c3ccccc3	4597	280.3	0	3	31.6	4
COc1ccc(cc1OC)c2ccc(o2)c3ccccc3	4597	280.3	0	3	31.6	4
COc1ccc(c(c1)OC)c2ccc(o2)c3ccccc3	4597	280.3	0	3	31.6	4
CCN(CC)Cc1c(c(c2cc(ccc2n1)Cl)c3ccccc3)C(=O)OCC	5143	396.9	0	4	42.43	8
COc1cc2c(cc1OC)/C(=N/Nc3nc(cs3)c4ccc(cc4)Cl)/CC2	4.24	399.9	1	5	55.74	5
CC(C)NCc1c(c(c2cc(ccc2n1)Cl)c3ccccc3)C(=O)O	0.9127	354.8	2	4	62.22	5
c1ccc2c(c1)ccc(n2)C(=O)N/N=C/c3cccc(c3O)O	1.82	307.3	3	6	94.81	4
c1ccc2c(c1)c(ccn2)C(=O)N/N=C/c3cccc(c3O)O	1.82	307.3	3	6	94.81	4
c1cc(cc(c1)O)NS(=O)(=O)c2ccc(cc2)NC(=O)Cc3ccc(c(c3)Cl)Cl	4131	451.3	3	6	95.5	7
Cc1cc(c(c(c1C)S(=O)(=O)n2cnc3c2cccc3)C)C	4013	314.4	0	4	51.96	2
c1ccc2c(c1)ccn2S(=O)(=O)c3ccc(cc3)Cl	3655	291.8	0	3	39.07	2
c1cc(ccc1c2cn(c3c2c(ncn3)N)[C@H]4[C@@H](C[C@H](O4)CO)O)N(=O)=O	1258	371.3	3	10	152.2	4
CCc1ccc(cc1)/C=N/Nc2c3c4c(sc3ncn2)CCCC4	5005	336.5	1	4	50.17	4
c1ccnc(c1)/C=N/Nc2nc(cs2)c3ccc(cc3)Br	3235	359.2	1	4	50.17	4
c1cc(ccc1/C=N/Nc2c3c4c(sc3ncn2)CCCC4)C#N	3944	333.4	1	5	73.96	4
CSc1c(nc2ccccc2n1)c3ccccc3	4023	252.3	0	2	25.78	2
Cc1cccc(n1)NC(=O)CSc2[nH]c3cc(c(cc3n2)C(=O)OC)Cl	2417	390.8	2	7	96.97	7
Cc1cs/c(=N/N=C/C=C/c2ccco2)/n1c3ccccc3	3827	309.4	0	4	42.79	4
c1cc(ccc1C(=O)N2CCCC(C2)c3cc4c([nH]3)ccc(n4)N5CCCC5)F	3279	392.5	1	5	52.23	4
c1cc(sc1)c2c(n(=O)c3cc(ccc3n2=O)C(F)(F)F)C#N	3168	337.3	0	5	74.71	3
c1cc(oc1)c2c(n(=O)c3cc(c(cc3n2=O)F)F)C#N	1697	289.2	0	6	87.85	2
c1ccc(cc1)S(=O)(=O)N2CCC(=CC2)c3cc4c([nH]3)cccn4	2426	339.4	1	5	66.06	3
c1cc(ccc1CNc2ccc3c(c2)c(nc(n3)N)N)OC(F)(F)F	3063	349.3	3	6	99.08	5
CC(C)(C)c1ccc(cc1)C(=O)N/N=C/c2ccc3c(c2)non3=O	3326	338.4	1	7	92.95	5
CC(=O)NCCCCCCNCc1c(c(c2cc(ccc2n1)Cl)c3ccccc3)C(=O)O	0.7772	454	3	6	91.32	12
c1ccc(cc1)c2c(n(=O)c3cc(ccc3n2=O)C(F)(F)F)C#N	3205	331.2	0	5	74.71	3
c1ccc2c(c1)ccn2S(=O)(=O)c3ccc(cc3)Br	3741	336.2	0	3	39.07	2
c1ccc2c(c1)ccn2S(=O)(=O)c3ccccc3N(=O)=O	2473	302.3	0	6	84.89	3
c1ccc2c(c1)ccn2S(=O)(=O)c3cccc(c3)N(=O)=O	2742	302.3	0	6	84.89	3
CCOC(=O)c1c(nc2ccc(cc2c1c3ccccc3)Cl)CN4CCOCC4	3967	410.9	0	5	51.66	6
COc1cc(cc(c1OC)OC)CCC(=O)c2ccc(cc2)c3ccccc3	4367	376.4	0	4	44.76	8
Cc1ccc(cc1)c2cc(no2)c3ccc4c(c3)OCO4	4058	279.3	0	4	44.49	2
c1cc(c(cc1c2cn(c3c2c(ncn3)N)[C@H]4[C@@H](C[C@H](O4)CO)O)F)Cl	1599	378.8	3	7	106.4	3
c1cc(c(cc1c2cn(c3c2c(ncn3)N)[C@H]4[C@@H](C[C@H](O4)CO)O)Cl)F	1599	378.8	3	7	106.4	3
CN(C)c1cccc(c1)NS(=O)(=O)c2ccc(cc2)NC(=O)Cc3ccc(c(c3)Cl)Cl	4.69	478.4	2	6	78.51	8
C=CCn\1c(cs/c1=N\N=C\c2ccco2)c3ccccc3	3894	309.4	0	4	42.79	5
CCOc1ccc(c2c1cccc2)S(=O)(=O)Nc3c(cccn3)C	3247	342.4	1	5	68.29	5
COc1ccc(cc1)c2cn(nn2)C3=CC(=O)c4ccccc4C3=O	2971	331.3	0	6	74.08	3
COC(=O)c1cc2c(cc1Cl)[nH]c(n2)SCC(=O)Nc3ccccc3	2906	375.8	2	6	84.08	7
COc1cc2c(cc1OC)[nH]c3c2C(=O)c4cc(c(cc4C3=O)OC)OC	2815	367.4	1	7	86.85	4
c1ccc(c(c1)/C=N/Nc2c3c4c(sc3ncn2)CCCC4)N(=O)=O	3969	353.4	1	7	95.99	4
COc1cccc(c1)c2ccc(o2)c3ccccc3	4827	250.3	0	2	22.37	3
COc1ccc(cc1)c2ccc(o2)c3ccccc3	4827	250.3	0	2	22.37	3
C/C(=N\Nc1nc(cs1)c2ccc(cc2)Br)/c3ccccn3	3391	373.3	1	4	50.17	4
c1cc(cc(c1)Cl)N2CCN(CC2)C(=O)COc3ccc(cc3)c4ccc(cc4)C#N	4406	431.9	0	5	56.57	7
C/C(=N\Nc1nc(cs1)c2cccs2)/COc3ccccc3	3677	329.4	1	4	46.51	6
c1ccc(cc1)NC(=O)NCCNc2ccnc3c2ccc(c3)Cl	3158	340.8	3	5	66.05	7
c1ccc2c(c1)c(n(n2=O)CC/C=C\c3ccc(cc3)Cl)C#N	4224	323.8	0	4	54.18	5
c1ccc(cc1)c2cn(nn2)C3=CC(=O)c4ccccc4C3=O	3.05	301.3	0	5	64.85	2
COc1ccc2c(c1)nc(c(n2)c3ccccc3)SC	3994	282.4	0	3	35.01	3
C/C(=N\Nc1nc(cs1)c2ccc(cc2)OC)/COc3ccccc3	3789	353.4	1	5	55.74	7
c1ccc2c(c1)ccn2S(=O)(=O)c3ccc(cc3)N(=O)=O	2815	302.3	0	6	84.89	3
CC(C)(C)c1ccc(cc1)S(=O)(=O)n2cnc3c2cccc3	4064	314.4	0	4	51.96	3
COc1cccc\2c1CC/C2=N\Nc3nc(cs3)c4ccc(cc4)Cl	4275	369.9	1	4	46.51	4
c1ccc2c(c1)c(c[nH]2)C[C@@H](C(=O)O)N[C@H](c3cccc(c3)Cl)C(F)(F)F	1432	396.8	3	4	65.12	7
c1ccc2c(c1)c(c[nH]2)C[C@@H](C(=O)O)N[C@@H](c3cccc(c3)Cl)C(F)(F)F	1432	396.8	3	4	65.12	7
c1cc(oc1)C(=O)Nc2c(n(=O)c3cc(c(cc3n2=O)F)F)C#N	1335	332.2	1	8	116.9	4
c1ccc\2c(c1)CC/C2=N\Nc3nc(cs3)c4ccc(cc4)Cl	4.26	339.8	1	3	37.28	3
c1ccnc(c1)/C=N/Nc2nc(cs2)c3cccc(c3)N(=O)=O	2873	325.3	1	7	95.99	5
c1ccnc(c1)/C=N/Nc2nc(cs2)c3ccc(cc3)N(=O)=O	2873	325.3	1	7	95.99	5
c1cc(ccc1/C=N/Nc2c3c4c(sc3ncn2)CCCC4)Cl	4761	342.8	1	4	50.17	3
c1ccc(c(c1)/C=N/Nc2c3c4c(sc3ncn2)CCCC4)Cl	4761	342.8	1	4	50.17	3
CCCCCCCn1cnc2c1c3ccccc3c4c2CCC(O4)(C)C	6047	350.5	0	3	27.05	6
CCCCCCCn1cnc2c1c3c(c4c2cccc4)OC(CC3)(C)C	6047	350.5	0	3	27.05	6
C/C(=N\Nc1nc(cs1)c2ccccc2)/COc3ccccc3	3734	323.4	1	4	46.51	6
c1cc(oc1)c2c(n(=O)c3cc(ccc3n2=O)Cl)C#N	1913	287.7	0	6	87.85	2
Cc1ccc(cc1)c2csc(n2)N/N=C/3\CCc4c3ccc(c4)C	4469	333.4	1	3	37.28	3
Cc1ccc(cc1)c2csc(n2)N/N=C/3\CCc4c3cc(cc4)C	4469	333.4	1	3	37.28	3
Cc1ccc(cc1)c2csc(n2)N/N=C/3\CCc4c3cccc4C	4469	333.4	1	3	37.28	3
COc1ccc(cc1)c2c(n(=O)c3cc(ccc3n2=O)F)C#N	1923	311.3	0	6	83.94	3
COc1ccc2c(c1)n(=O)c(c(n2=O)c3ccc(cc3)F)C#N	1923	311.3	0	6	83.94	3
COc1ccc(cc1)c2cs/c(=N\N=C\C=C\c3ccco3)/n2CC=C	4.26	365.4	0	5	52.02	7
c1cc(c(cc1c2cn(c3c2c(ncn3)N)[C@H]4[C@@H](C[C@H](O4)CO)O)Cl)Cl	2297	395.2	3	7	106.4	3
c1cc(c(cc1Cl)Cl)c2cn(c3c2c(ncn3)N)[C@H]4[C@@H](C[C@H](O4)CO)O	2297	395.2	3	7	106.4	3
c1c(cc(cc1Cl)Cl)c2cn(c3c2c(ncn3)N)[C@H]4[C@@H](C[C@H](O4)CO)O	2297	395.2	3	7	106.4	3
c1cc(cc(c1)F)c2cn3ccc(cc3n2)NC(=O)N4CC[C@@H](C4)F	3101	342.3	1	5	49.64	4
c1ccc2c(c1)c3c([nH]2)C(=O)c4ccccc4C3=O	3.44	247.2	1	3	49.93	0
c1cc(ccc1/C=N/Nc2c3c4c(sc3ncn2)CCCC4)F	4251	326.4	1	4	50.17	3
c1ccc(c(c1)/C=N/Nc2c3c4c(sc3ncn2)CCCC4)F	4251	326.4	1	4	50.17	3
c1cc(c(cc1c2cn(c3c2c(ncn3)N)[C@H]4[C@@H](C[C@H](O4)CO)O)F)F	1232	362.3	3	7	106.4	3
c1ccc2c(c1)n(=O)c(c(n2=O)c3ccc(cc3)OC(F)(F)F)C#N	3043	347.2	0	6	83.94	4
c1cc(ccc1C(=O)N2CCCC(C2)c3cc4c([nH]3)ccc(n4)Cl)F	3369	357.8	1	4	48.99	3
c1cc(ccc1C(=O)N2CCCC(C2)c3cc4c([nH]3)cc(cn4)Cl)F	3369	357.8	1	4	48.99	3
Cc1ccc(cc1)c2c(n(=O)c3cc(ccc3n2=O)OC)C#N	2209	307.3	0	6	83.94	3
Cc1ccc2c(c1)n(=O)c(c(n2=O)c3ccc(cc3)OC)C#N	2209	307.3	0	6	83.94	3
COc1ccc(cc1)c2c(n(=O)c3cc(ccc3n2=O)C(F)(F)F)C#N	3122	361.3	0	6	83.94	4
Cc1cc2c(cc1C)n(=O)c(c(n2=O)C#N)c3cccs3	2558	297.3	0	5	74.71	2
CC(C)(c1cc2c([nH]1)ccnc2c3cc(cc(c3)C(F)(F)F)C(F)(F)F)O	4151	388.3	2	3	48.91	4
C=CCn\1c(cs/c1=N\N=C\C=C\c2ccco2)c3ccccc3	4212	335.4	0	4	42.79	6
C/C(=N\N=c/1\n(c(cs1)c2ccc(cc2)F)C)/c3ccccn3	3287	326.4	0	4	42.54	3
c1ccc(cc1)NS(=O)(=O)c2ccc(cc2)NC(=O)Cc3ccc(c(c3)Cl)Cl	4.78	435.3	2	5	75.27	7
C/C(=N\Nc1nc(cs1)c2cccc(c2)N(=O)=O)/c3ccccn3	3027	339.4	1	7	95.99	5
C/C(=N\Nc1nc(cs1)c2ccc(cc2)N(=O)=O)/c3ccccn3	3027	339.4	1	7	95.99	5
Cc1cc(no1)NS(=O)(=O)c2ccc(cc2)NC(=O)C(C)(C)c3ccc(c(c3)Cl)Cl	4505	468.4	2	7	101.3	7
Cc1ccc(cc1)c2c(n(=O)c3cc(ccc3n2=O)C)C#N	2573	291.3	0	5	74.71	2
Cc1cc2c(cc1C)n(=O)c(c(n2=O)C#N)c3ccccc3	2573	291.3	0	5	74.71	2
Cc1ccc2c(c1)n(=O)c(c(n2=O)c3ccc(cc3)F)C#N	2315	295.3	0	5	74.71	2
Cc1ccc(cc1)c2c(n(=O)c3cc(ccc3n2=O)F)C#N	2315	295.3	0	5	74.71	2
Cc1cc(c(c(=O)o1)C(=O)Nc2ccc(cc2)OCc3ccccc3)O	3888	351.4	2	6	88.77	6
CCOC(=O)c1c(nc2ccc(cc2c1c3ccccc3)Cl)CN4CCCC4	4473	394.9	0	4	42.43	6
CC(C)c1ccc(cc1)/C=N/Nc2c3c4c(sc3ncn2)CCCC4	5241	350.5	1	4	50.17	4
Cc1ccc(cc1)c2csc(n2)NN3C(=O)c4ccccc4C3=O	2742	335.4	1	5	62.3	3
c1cc(ccc1/C=N/Nc2c3c4c(sc3ncn2)CCCC4)Br	4793	387.3	1	4	50.17	3
c1ccc(c(c1)/C=N/Nc2c3c4c(sc3ncn2)CCCC4)Br	4793	387.3	1	4	50.17	3
COc1ccc(cc1)NC(=O)NCCNc2ccnc3c2ccc(c3)Cl	3169	370.8	3	6	75.28	8
c1cc(cc(c1)F)c2cn3ccc(cc3n2)NC(=O)N4CCCCC4	3725	338.4	1	5	49.64	4
COc1ccc2c(c1)n(=O)c(c(n2=O)c3ccc(cc3)OC(F)(F)F)C#N	2929	377.3	0	7	93.17	5
C/C(=N\N=c/1\n(c(cs1)c2ccc(cc2)Cl)C)/c3ccccn3	3554	342.8	0	4	42.54	3
c1cc(ccc1/C=N/Nc2c3c4c(sc3ncn2)CCCC4)N(=O)=O	4103	353.4	1	7	95.99	4
COc1cccc2c1[nH]c3c2C(=O)c4ccccc4C3=O	3351	277.3	1	4	59.16	1
COc1ccc2c(c1)[nH]c3c2C(=O)c4ccccc4C3=O	3351	277.3	1	4	59.16	1
COc1ccc2c(c1)c3c([nH]2)C(=O)c4ccccc4C3=O	3351	277.3	1	4	59.16	1
c1ccc(cc1)c2ccc(cc2)C(=O)N/N=C/c3ccc(o3)N(=O)=O	2853	335.3	1	7	100.4	6
COC(=O)c1cc2c(cc1Cl)[nH]c(n2)SCC(=O)Nc3cccc(n3)Cl	2693	411.3	2	7	96.97	7
Cc1cs/c(=N\N=C\c2cccs2)/n1c3ccccc3	3848	299.4	0	3	29.65	3
CCCCCCCCn1cnc2c1c3ccccc3c4c2CCC(O4)(C)C	6272	364.5	0	3	27.05	7
CCCCCCCCn1cnc2c1c3c(c4c2cccc4)OC(CC3)(C)C	6272	364.5	0	3	27.05	7
COc1cc2c(cc1OC)[nH]c3c2C(=O)c4ccccc4C3=O	3211	307.3	1	5	68.39	2
c1cc(ccc1CCl)c2cc(no2)c3ccc4c(c3)OCO4	4063	313.7	0	4	44.49	3
COc1ccccc1N2CCN(CC2)c3c(n(=O)c4cc(ccc4n3=O)Cl)C#N	2.57	411.8	0	8	90.42	4
COC(=O)c1cc2c(cc1Cl)[nH]c(n2)SCC(=O)Nc3ccc(cn3)N(=O)=O	2136	421.8	2	10	142.8	8
Cc1c(nc(s1)N/N=C/c2ccccn2)c3ccc(cc3)Br	3.61	373.3	1	4	50.17	4
c1cc(sc1)c2c(n(=O)c3cc(c(cc3n2=O)F)F)C#N	2182	305.3	0	5	74.71	2
Cc1ccc(cc1)c2c(n(=O)c3cc(ccc3n2=O)C(F)(F)F)C#N	3598	345.3	0	5	74.71	3
COC(=O)c1cc2c(cc1Cl)[nH]c(n2)SCC(=O)Nc3ccc(cn3)Cl	2814	411.3	2	7	96.97	7
COc1cc(cc(c1O)N(=O)=O)/C=N/NC(=O)c2ccc3ccccc3c2	3041	365.3	2	8	116.7	6
COC(=O)c1cc2c(cc1Cl)[nH]c(n2)SCC(=O)Nc3ccc(cc3)Cl	3605	410.3	2	6	84.08	7
c1cc(ccc1c2c(n(=O)c3cc(ccc3n2=O)F)C#N)F	2134	299.2	0	5	74.71	2
c1ccc(cc1)c2c(n(=O)c3cc(c(cc3n2=O)F)F)C#N	2134	299.2	0	5	74.71	2
c1ccc(cc1)c2cn(nn2)C3=C(C(=O)c4ccccc4C3=O)Cl	3273	335.7	0	5	64.85	2
CCOC(=O)c1c(nc2ccc(cc2c1c3ccccc3)Cl)CN4CCCCC4	5026	408.9	0	4	42.43	6
c1ccc(cc1)[C@H](C(F)(F)F)N[C@@H](Cc2c[nH]c3c2cccc3)C(=O)NC4(CC4)C#N	3933	426.4	3	5	80.71	10
c1ccc(cc1)[C@@H](C(F)(F)F)N[C@H](Cc2c[nH]c3c2cccc3)C(=O)NC4(CC4)C#N	3933	426.4	3	5	80.71	10
c1cc(sc1)C(=O)Nc2c(n(=O)c3cc(c(cc3n2=O)F)F)C#N	1774	348.3	1	7	103.8	4
c1cc(ccc1/C=N/Nc2c3c4c(sc3ncn2)CCCC4)C(F)(F)F	5004	376.4	1	4	50.17	4
c1ccc(c(c1)/C=N/Nc2c3c4c(sc3ncn2)CCCC4)C(F)(F)F	5004	376.4	1	4	50.17	4
CC(C)(C)OC(=O)Nc1ccc(cc1)c2cc(no2)c3ccccc3	4253	336.4	1	5	64.36	6
Cc1c(nc(s1)N/N=C(\C)/c2ccccn2)c3ccc(cc3)Br	3766	387.3	1	4	50.17	4
COc1ccc(cc1)c2cs/c(=N\N=C\C=C\c3cccs3)/n2CC=C	4706	381.5	0	4	38.88	7
Cc1ccc(cc1)c2cn(nn2)C3=CC(=O)c4ccccc4C3=O	3401	315.3	0	5	64.85	2
c1cc(sc1)c2c(n(=O)c3cc(ccc3n2=O)Cl)C#N	2321	303.7	0	5	74.71	2
CCOC(=O)c1c2c(sc1/N=c/3\n(c(cs3)c4ccccc4)CC=C)CCCC2	5442	424.6	0	4	43.59	7
c1ccc2c(c1)C(=O)N(C2=O)Nc3nc(cs3)c4ccc(cc4)Cl	2812	355.8	1	5	62.3	3
Cc1cc2c(cc1C)n(=O)c(c(n2=O)C#N)c3ccc(cc3)OC	2627	321.3	0	6	83.94	3
Cc1ccc2c(c1)n(=O)c(c(n2=O)c3ccc(cc3)OC(F)(F)F)C#N	3428	361.3	0	6	83.94	4
Cc1ccc\2c(c1)CC/C2=N\Nc3nc(cs3)c4ccc(cc4)Cl	4648	353.9	1	3	37.28	3
Cc1ccc2c(c1)/C(=N/Nc3nc(cs3)c4ccc(cc4)Cl)/CC2	4648	353.9	1	3	37.28	3
Cc1cccc\2c1CC/C2=N\Nc3nc(cs3)c4ccc(cc4)Cl	4648	353.9	1	3	37.28	3
C=CCn\1c(cs/c1=N/N=C/c2cccs2)c3ccccc3	4254	325.5	0	3	29.65	5
c1ccc(cc1)Oc2ccccc2C(=O)N/N=C/c3ccc(o3)N(=O)=O	2729	351.3	1	8	109.6	7
c1ccc(cc1)c2c(n(=O)c3cc(ccc3n2=O)Cl)C#N	2381	297.7	0	5	74.71	2
c1ccc2c(c1)n(=O)c(c(n2=O)c3ccc(cc3)Cl)C#N	2381	297.7	0	5	74.71	2
c1ccc2c(c1)c(c([nH]c2=O)C(=O)c3cccc(c3)N)O	1614	280.3	3	5	96.18	2
CCCCCCCCCn1cnc2c1c3ccccc3c4c2CCC(O4)(C)C	6474	378.6	0	3	27.05	8
CCCCCCCCCn1cnc2c1c3c(c4c2cccc4)OC(CC3)(C)C	6474	378.6	0	3	27.05	8
c1ccc2c(c1)c(c([nH]c2=O)C(=O)c3cccc(c3)N(=O)=O)O	1996	310.3	2	7	116	3
COc1ccc(cc1)c2c(n(=O)c3cc(c(cc3n2=O)F)F)C#N	2102	329.3	0	6	83.94	3
Cc1cc(c(c(c1C)S(=O)(=O)n2ccc3c2cccc3)C)C	4602	313.4	0	3	39.07	2
c1ccc2c(c1)C(=O)C=C(C2=O)NCc3cn(nn3)c4cccc(c4)N(=O)=O	2737	375.3	1	9	122.7	5
Cc1cc2c(cc1C)n(=O)c(c(n2=O)C#N)c3ccc(cc3)F	2731	309.3	0	5	74.71	2
Cc1ccc(cc1)c2c(n(=O)c3cc(c(cc3n2=O)C)C)C#N	3005	305.3	0	5	74.71	2
c1ccc(cc1)c2ccc(cc2)C(CC(=O)O)N3C(=O)c4ccc(cc4C3=O)C(=O)O	3465	415.4	2	7	112	6
Cc1ccc(cc1)c2csc(n2)N/N=C(\C)/COc3ccccc3	4128	337.4	1	4	46.51	6
c1ccc2c(c1)C(=O)N(C2=O)Nc3nc(cs3)c4ccc(cc4)N(=O)=O	2363	366.4	1	8	108.1	4
c1ccc2c(c1)C(=O)N(C2=O)Nc3nc(cs3)c4cccc(c4)N(=O)=O	2363	366.4	1	8	108.1	4
COc1ccc(c2c1c3c([nH]2)C(=O)c4ccccc4C3=O)OC	3263	307.3	1	5	68.39	2
CCOc1ccc(cc1)NC(=O)NCCNc2ccnc3c2ccc(c3)Cl	3.55	384.9	3	6	75.28	9
c1ccc2c(c1)C(=O)C=C(C2=O)n3cc(nn3)c4ccc(cc4)N(=O)=O	2931	346.3	0	8	110.7	3
c1ccnc(c1)/C=N/Nc2nc(cs2)c3ccc(cc3Cl)Cl	3549	349.2	1	4	50.17	4
c1ccnc(c1)/C=N/Nc2nc(cs2)c3ccc(c(c3)Cl)Cl	3549	349.2	1	4	50.17	4
c1ccc2c(c1)C(=O)C=C(C2=O)n3cc(nn3)c4ccc(cc4)Br	3611	380.2	0	5	64.85	2
C=CCn\1c(cs/c1=N\N=C\C=C\c2cccs2)c3ccccc3	4557	351.5	0	3	29.65	6
CCCc1ccc(c(c1)OC)Oc2cc(cc(c2OCc3ccccc3)OC)CCC	6238	420.5	0	4	36.92	11
C/C(=N\Nc1nc(cs1)c2ccc(cc2)F)/COc3ccccc3	3857	341.4	1	4	46.51	6
C=CCn\1c(cs/c1=N\N=C\C=C\c2ccco2)c3ccc(cc3)Br	4944	414.3	0	4	42.79	6
c1cc(ccc1c2c(n(=O)c3cc(ccc3n2=O)C(F)(F)F)C#N)Cl	3676	365.7	0	5	74.71	3
CCN(Cc1ccc(cc1)OC(F)(F)F)c2ccc3c(c2)c(nc(n3)N)N	3.88	377.4	2	6	90.29	6
COc1ccc(cc1)c2csc(n2)N/N=C/CSc3ccccc3	3899	355.5	1	4	46.51	7
C=CCn\1c(cs/c1=N\N=C\C=C\c2ccccc2)c3ccccc3	4.62	345.5	0	3	29.65	6
C/C(=N\N=c/1\n(c(cs1)c2ccc(cc2)Br)C)/c3ccccn3	3817	387.3	0	4	42.54	3
CC(C)(C)c1ccc(cc1)S(=O)(=O)n2ccc3c2cccc3	4.61	313.4	0	3	39.07	3
Cn1c2cc(c(cc2c3c1C(=O)c4ccccc4C3=O)OC)OC	3262	321.3	0	5	57.53	2
Cc1ccc(cc1)c2c(n(=O)c3cc(c(cc3n2=O)F)F)C#N	2529	313.3	0	5	74.71	2
c1cc(ccc1c2c(n(=O)c3cc(ccc3n2=O)C(F)(F)F)C#N)F	3301	349.2	0	5	74.71	3
c1ccc2c(c1)C(=O)C=C(C2=O)NCc3cn(nn3)CCCN4C(=O)c5ccccc5C4=O	2453	441.4	1	9	114.3	7
C/C(=N\Nc1nc(cs1)c2ccccn2)/c3ccc(c(c3)Cl)Cl	3703	363.3	1	4	50.17	4
C/C(=N\Nc1nc(cs1)c2ccncc2)/c3ccc(c(c3)Cl)Cl	3703	363.3	1	4	50.17	4
C/C(=N\Nc1nc(cs1)c2ccc(cc2Cl)Cl)/c3ccccn3	3703	363.3	1	4	50.17	4
C/C(=N\Nc1nc(cs1)c2ccc(c(c2)Cl)Cl)/c3ccccn3	3703	363.3	1	4	50.17	4
CC(C)OC(=O)c1c2c(sc1/N=c/3\n(c(cs3)c4ccccc4)CC=C)CCCC2	5839	438.6	0	4	43.59	7
c1cc(ccc1c2c(n(=O)c3cc(ccc3n2=O)C(F)(F)F)C#N)OC(F)(F)F	3931	415.2	0	6	83.94	5
c1ccc2cc(ccc2c1)C(CC(=O)O)N3C(=O)c4ccc(cc4C3=O)C(=O)O	3229	389.4	2	7	112	5
c1cc(ccc1C(=O)N2CCCC(C2)c3cc4c([nH]3)ccc(n4)C(F)(F)F)F	3579	391.4	1	4	48.99	4
CC(C)COc1ccc(cc1)CN(Cc2ccncc2)S(=O)(=O)c3ccc(c(c3)OC)OC	3302	470.6	0	7	77.96	11
CC(C)(C)c1ccc(cc1)/C=N/Nc2c3c4c(sc3ncn2)CCCC4	5645	364.5	1	4	50.17	4
c1ccc2c(c1)C(=O)N(C2=O)Nc3nc(cs3)c4ccc(cc4)F	2339	339.3	1	5	62.3	3
Cn1c2ccc(cc2c3c1C(=O)c4ccccc4C3=O)OC	3399	291.3	0	4	48.3	1
c1ccc(cc1)c2csc(n2)N/N=C/CSc3ccccc3	3802	325.5	1	3	37.28	6
c1cc(ccc1c2c(n(=O)c3cc(ccc3n2=O)Cl)C#N)F	2511	315.7	0	5	74.71	2
c1cc(ccc1c2c(n(=O)c3cc(ccc3n2=O)F)C#N)Cl	2511	315.7	0	5	74.71	2
COc1ccc2c(c1)n(=O)c(c(n2=O)c3ccc(cc3)Cl)C#N	2435	327.7	0	6	83.94	3
COc1ccc(cc1)c2c(n(=O)c3cc(ccc3n2=O)Cl)C#N	2435	327.7	0	6	83.94	3
Cc1cc(no1)N(C)S(=O)(=O)c2ccc(cc2)NC(=O)Cc3ccc(c(c3)Cl)Cl	3365	454.3	1	7	92.51	7
c1cc(ccc1c2c(n(=O)c3cc(ccc3n2=O)F)C#N)OC(F)(F)F	3122	365.2	0	6	83.94	4
c1cc(ccc1c2c(n(=O)c3cc(ccc3n2=O)Cl)C#N)OC(F)(F)F	3521	381.7	0	6	83.94	4
C/C(=N\Nc1nc(cs1)c2ccc(cc2)Cl)/COc3ccccc3	4288	357.9	1	4	46.51	6
Cc1ccc(cc1)N2C(=O)C(N(C2=O)Cc3cccnc3)CC(=O)Nc4ccccc4	2851	414.5	1	7	82.61	7
c1ccc2c(c1)C(=O)C=C(C2=O)NCc3cn(nn3)CN4C(=O)c5ccccc5C4=O	1932	413.4	1	9	114.3	5
c1ccc(cc1)c2cnnn2CC3CC4=C(O3)c5ccccc5C(=O)C4=O	2401	357.4	0	6	74.08	3
c1ccc(cc1)c2cn(nn2)CC3CC4=C(O3)c5ccccc5C(=O)C4=O	2401	357.4	0	6	74.08	3
c1ccc(cc1)c2cn(nn2)CC3CC4=C(O3)C(=O)c5ccccc5C4=O	3547	357.4	0	6	74.08	3
c1ccc(cc1)c2cnnn2CC3CC4=C(O3)C(=O)c5ccccc5C4=O	3547	357.4	0	6	74.08	3
c1ccc2cc(ccc2c1)C(CC(=O)O)N3C(=O)c4ccccc4C3=O	3761	345.3	1	5	74.68	4
COc1cc(cc(c1OC)OC)/C=C/C(=O)c2ccc(cc2)c3ccccc3	5076	374.4	0	4	44.76	7
Cc1cc2c(cc1C)n(=O)c(c(n2=O)C#N)c3ccc(cc3)OC(F)(F)F	3803	375.3	0	6	83.94	4
c1cc(cc(c1)N2CCN(CC2)c3c(n(=O)c4cc(ccc4n3=O)Cl)C#N)C(F)(F)F	3683	449.8	0	7	81.19	4
c1ccc2c(c1)C(=O)C=C(C2=O)NCc3cn(nn3)CCCCN4C(=O)c5ccccc5C4=O	2737	455.5	1	9	114.3	8
C/C(=N\N=c/1\n(c(cs1)c2ccc(cc2)N(=O)=O)C)/c3ccccn3	3442	353.4	0	7	88.36	4
C/C(=N\N=c/1\n(c(cs1)c2cccc(c2)N(=O)=O)C)/c3ccccn3	3442	353.4	0	7	88.36	4
c1cc(ccc1NC(=O)NCCNc2ccnc3c2ccc(c3)Cl)F	3356	358.8	3	5	66.05	7
c1cc(c(cc1c2cn3ccc(cc3n2)NC(=O)N4CCCC4)F)F	3191	342.3	1	5	49.64	4
c1cc(c(c(c1)F)F)c2cn3ccc(cc3n2)NC(=O)N4CCCC4	3191	342.3	1	5	49.64	4
Cc1ccc2c(c1)n(=O)c(c(n2=O)c3ccc(cc3)Cl)C#N	2809	311.7	0	5	74.71	2
Cc1ccc(cc1)c2c(n(=O)c3cc(ccc3n2=O)Cl)C#N	2809	311.7	0	5	74.71	2
c1cc(ccc1NC(=O)NCCNc2ccnc3c2ccc(c3)Cl)Cl	3.78	375.3	3	5	66.05	7
c1ccc(cc1)c2ccc(cc2)C(CC(=O)O)N3C(=O)c4ccccc4C3=O	3966	371.4	1	5	74.68	5
C=CCn\1c(cs/c1=N\N=C\C=C\c2ccco2)c3ccc(cc3)Cl	4782	369.9	0	4	42.79	6
C/C(=N\N=c\1/n(c(cs1)c2ccccc2)C)/COc3ccccc3	4173	337.4	0	4	38.88	5
c1ccc2c(c1)C(=O)N(C2=O)Nc3nc(cs3)c4ccc(cc4)Br	2893	400.2	1	5	62.3	3
c1cc(ccc1NC(=O)NCCNc2ccnc3c2ccc(c3)Cl)N(=O)=O	3238	385.8	3	8	111.9	8
C=CCOc1cc(cc(c1Br)OCC=C)/C=N/Nc2c3c4c(sc3ncn2)CCCC4	5518	499.4	1	6	68.63	9
CCCCCCCCCCCCn1cnc2c1c3ccccc3c4c2CCC(O4)(C)C	7072	420.6	0	3	27.05	11
CCCCCCCCCCCCn1cnc2c1c3c(c4c2cccc4)OC(CC3)(C)C	7072	420.6	0	3	27.05	11
CC/C(=N\Nc1nc(cs1)c2ccccc2)/c3cccc(c3)Br	4793	386.3	1	3	37.28	5
Cc1c2c([nH]n1)NC(=O)[C@@H](S[C@@H]2c3ccc(c(c3)OC)OCc4ccccc4)C	3647	409.5	2	6	76.24	5
c1ccc2c(c1)C(=O)C=C(C2=O)NCc3cn(nn3)CCN4C(=O)c5ccccc5C4=O	2226	427.4	1	9	114.3	6
c1cc(oc1)c2c(n(=O)c3cc(c(cc3n2=O)Cl)Cl)C#N	2537	322.1	0	6	87.85	2
C/C(=N\Nc1nc(cs1)c2ccc(cc2)Br)/COc3ccccc3	4359	402.3	1	4	46.51	6
c1cc(ccc1c2c(n(=O)c3cc(c(cc3n2=O)F)F)C#N)F	2347	317.2	0	5	74.71	2
C=CCn\1c(cs/c1=N\N=C\C=C\c2ccco2)c3ccc(cc3)N(=O)=O	4398	380.4	0	7	88.61	7
CC1(C(C2=C(O1)c3ccccc3C(=O)C2=O)n4cc(nn4)c5ccc(cc5)OC)C	2738	401.4	0	7	83.31	3
C/C(=N\Nc1nc(cs1)c2ccc(cc2)N(=O)=O)/COc3ccccc3	3988	368.4	1	7	92.33	7
C/C(=N\Nc1nc(cs1)c2cccc(c2)N(=O)=O)/COc3ccccc3	3988	368.4	1	7	92.33	7
c1cc(oc1)C(=O)c2c(nc3cc(c(cc3n2=O)N4CCOCC4)Cl)C(F)(F)F	3267	427.8	0	7	81.03	4
c1ccc2c(c1)C(=O)C(=C(C2=O)Cl)NCc3cn(nn3)CCCN4C(=O)c5ccccc5C4=O	2631	475.9	1	9	114.3	7
c1cc(ccc1c2cs/c(=N\C=C\c3ccc(s3)N(=O)=O)/[nH]2)N(=O)=O	3888	374.4	1	8	119.8	5
CN(C)c1ccc(cc1)/C=C/C(=O)c2ccc(cc2)c3ccccc3	5166	327.4	0	2	20.31	5
Cc1c(n(/c(=N/N=C(\C)/c2ccccn2)/s1)C)c3ccc(cc3)Br	4196	401.3	0	4	42.54	3
c1cc(ccc1c2c(n(=O)c3cc(c(cc3n2=O)F)F)C#N)Cl	2.68	333.7	0	5	74.71	2
CCCCOc1ccc(cc1)NC(=O)NCCNc2ccnc3c2ccc(c3)Cl	4.24	412.9	3	6	75.28	11
C/C(=C\c1ccc(cc1)OC)/C(=O)/C=C/c2ccc(cc2)/C=C/C(=O)/C(=C/c3ccc(cc3)OC)/C	5958	478.6	0	4	52.6	10
C=CCn\1c(cs/c1=N\N=C\C=C\C=C\c2cccs2)c3ccc(cc3)Cl	5.34	412	0	3	29.65	7
C=CCn\1c(cs/c1=N/N=C/c2cccs2)c3ccc(cc3)Cl	4747	359.9	0	3	29.65	5
C=CCn\1c(cs/c1=N\N=C\c2ccsc2)c3ccc(cc3)Cl	4747	359.9	0	3	29.65	5
c1cc(c(cc1c2cn3cnc(cc3n2)NC(=O)N4CC[C@@H](C4)F)F)F	2809	361.3	1	6	62.53	4
c1ccc(cc1)Oc2ccc3c(c2)cc(o3)CSC#N	3953	281.3	0	3	46.16	5
c1ccc(cc1)SC/C=N/Nc2nc(cs2)c3ccc(cc3)F	4055	343.4	1	3	37.28	6
Cc1c(n(=O)c2cc(ccc2n1=O)/C=N/NC(=S)NCC=C)C(=O)Nc3ccccc3	2303	436.5	3	9	116.4	9
c1cc(c(cc1c2cn3ccc(nc3n2)NC(=O)N4CC[C@@H](C4)F)F)F	2812	361.3	1	6	62.53	4
c1ccc2c(c1)C(=O)N(C2=O)Nc3nc(cs3)c4ccc(c(c4)Cl)Cl	3296	390.2	1	5	62.3	3
c1ccc2c(c1)C(=O)N(C2=O)Nc3nc(cs3)c4ccc(cc4Cl)Cl	3296	390.2	1	5	62.3	3
C=CCn\1c(cs/c1=N\N=C\C=C\c2cccs2)c3ccc(cc3)Cl	5046	385.9	0	3	29.65	6
c1cc(c(cc1c2cn3ccc(cc3n2)NC(=O)N4CC[C@@H](C4)F)F)F	3189	360.3	1	5	49.64	4
c1cc(c(cc1c2cn3cc(ccc3n2)NC(=O)N4CC[C@@H](C4)F)F)F	3189	360.3	1	5	49.64	4
c1cc(c(c(c1)F)F)c2cn3ccc(cc3n2)NC(=O)N4CC[C@@H](C4)F	3189	360.3	1	5	49.64	4
CC1(C(C2=C(O1)C(=O)c3ccccc3C2=O)n4cc(nn4)c5ccccc5)C	3822	371.4	0	6	74.08	2
CC1(C(C2=C(O1)C(=O)c3ccccc3C2=O)n4c(cnn4)c5ccccc5)C	3822	371.4	0	6	74.08	2
CC1(C(C2=C(O1)c3ccccc3C(=O)C2=O)n4cc(nn4)c5ccccc5)C	2688	371.4	0	6	74.08	2
CC1(C(C2=C(O1)c3ccccc3C(=O)C2=O)n4c(cnn4)c5ccccc5)C	2688	371.4	0	6	74.08	2
c1ccc(cc1)/C=C/C2=N(N=C(S2)Nc3ccccc3)c4ccccc4	4373	357.5	2	3	24.39	5
C/C(=N\Nc1nc(cs1)c2ccc(cc2)OC)/c3ccc(c(c3)Cl)Cl	4896	392.3	1	4	46.51	5
C/C(=N\Nc1nc(cs1)c2ccccc2)/c3ccc(c(c3)Cl)Cl	4763	362.3	1	3	37.28	4
Cc1ccc2c(c1)C(=O)N(C2=O)C(CC(=O)O)c3ccc4ccccc4c3	4194	359.4	1	5	74.68	4
COc1cccc(c1)/C=C/C2=N(N=C(S2)Nc3ccccc3)c4ccccc4	4299	387.5	2	4	33.62	6
COc1ccc(cc1)/C=C/C2=N(N=C(S2)Nc3ccccc3)c4ccccc4	4299	387.5	2	4	33.62	6
c1cc(c(cc1c2cn3ccc(cc3n2)NC(=O)N4CCCCC4)F)F	3757	356.4	1	5	49.64	4
c1cc(c(c(c1)F)F)c2cn3ccc(cc3n2)NC(=O)N4CCCCC4	3757	356.4	1	5	49.64	4
CC/C(=N\Nc1nc(cs1)c2ccc(cc2)OC)/c3cccc(c3)Br	4874	416.3	1	4	46.51	6
COc1ccc(cc1)C[C@@H](C(=O)N[C@@H](Cc2ccccc2)C#N)N[C@H](c3ccccc3)C(F)(F)F	4829	481.5	2	5	74.15	13
COc1ccc(cc1)C[C@@H](C(=O)N[C@H](Cc2ccccc2)C#N)N[C@H](c3ccccc3)C(F)(F)F	4829	481.5	2	5	74.15	13
COc1ccc(cc1)C[C@@H](C(=O)N[C@H](Cc2ccccc2)C#N)N[C@@H](c3ccccc3)C(F)(F)F	4829	481.5	2	5	74.15	13
c1ccc2c(c1)C(=O)C(=C(C2=O)Br)NCc3cn(nn3)c4cccc(c4)N(=O)=O	2971	454.2	1	9	122.7	5
Cc1ccccc1COc2ccc(cc2OC)[C@@H]3c4c(n[nH]c4NC(=O)[C@@H](S3)C)C	4032	423.5	2	6	76.24	5
Cc1cccc(c1)COc2ccc(cc2OC)[C@@H]3c4c(n[nH]c4NC(=O)[C@@H](S3)C)C	4032	423.5	2	6	76.24	5
Cc1ccc(cc1)COc2ccc(cc2OC)[C@@H]3c4c(n[nH]c4NC(=O)[C@@H](S3)C)C	4032	423.5	2	6	76.24	5
c1ccc(cc1)C[C@H](C#N)NC(=O)[C@H](Cc2ccccc2)N[C@@H](c3ccccc3)C(F)(F)F	4943	451.5	2	4	64.92	12
c1ccc2c(c1)C(=O)C(=C(C2=O)Cl)NCc3cn(nn3)CN4C(=O)c5ccccc5C4=O	2097	447.8	1	9	114.3	5
Cc1cc2c(cc1C)n(=O)c(c(n2=O)C#N)c3ccc(cc3)Cl	3233	325.7	0	5	74.71	2
Cc1ccc(cc1)c2csc(n2)N/N=C/CSc3ccccc3	4201	339.5	1	3	37.28	6
c1ccc2c(c1)C(=O)C(=C(C2=O)Br)NCc3cn(nn3)CCCN4C(=O)c5ccccc5C4=O	2679	520.3	1	9	114.3	7
COc1ccc(cc1)c2cs/c(=N/N=C/c3ccc(s3)N(=O)=O)/n2CC=C	4386	400.5	0	7	84.7	7
Cc1c(nc(s1)NN2C(=O)c3ccccc3C2=O)c4ccc(cc4)Br	3294	414.3	1	5	62.3	3
CC1(C(C2=C(O1)c3ccccc3/C(=N/O)/C2=O)n4cc(nn4)c5ccccc5)C	3509	386.4	1	7	89.6	2
CCOC(=O)c1c(n(=O)c2ccc(cc2n1=O)/C=N/NC(=S)NCC=C)c3ccccc3	2625	451.5	2	9	113.6	10
Cc1ccc2c(c1)C(=O)N(C2=O)C(CC(=O)O)c3ccc(cc3)c4ccccc4	4386	385.4	1	5	74.68	5
Cc1ccccc1COc2ccc(cc2)[C@@H]3c4c(n[nH]c4NC(=O)[C@@H](S3)C)C	4121	393.5	2	5	67.01	4
Cc1cccc(c1)COc2ccc(cc2)[C@@H]3c4c(n[nH]c4NC(=O)[C@@H](S3)C)C	4121	393.5	2	5	67.01	4
Cc1ccc(cc1)COc2ccc(cc2)[C@@H]3c4c(n[nH]c4NC(=O)[C@@H](S3)C)C	4121	393.5	2	5	67.01	4
C=CCn\1c(cs/c1=N\N=C\C=C\c2cccs2)c3ccc(cc3)Br	5214	430.4	0	3	29.65	6
c1cc(ccc1c2c(n(=O)c3cc(c(cc3n2=O)F)F)C#N)OC(F)(F)F	3152	383.2	0	6	83.94	4
CC/C(=N\Nc1nc(cs1)c2ccc(cc2)C)/c3cccc(c3)Br	5172	400.3	1	3	37.28	5
c1ccc2c(c1)C(=O)C(=C(C2=O)Cl)NCc3cn(nn3)CCN4C(=O)c5ccccc5C4=O	2392	461.9	1	9	114.3	6
C/C(=N\N=c/1\n(c(cs1)c2ccc(c(c2)Cl)Cl)C)/c3ccccn3	4092	377.3	0	4	42.54	3
C/C(=N\N=c/1\n(c(cs1)c2ccc(cc2Cl)Cl)C)/c3ccccn3	4092	377.3	0	4	42.54	3
CCCCCCOc1ccc2c(c1)c3c([nH]2)C(=O)c4ccccc4C3=O	5.18	347.4	1	4	59.16	6
c1cc(ccc1c2c(n(=O)c3cc(c(cc3n2=O)Cl)Cl)C#N)OC(F)(F)F	3964	416.1	0	6	83.94	4
CC1(CC(C2=C(O1)C(=O)c3ccccc3C2=O)n4c(cnn4)c5ccccc5)C	4099	385.4	0	6	74.08	2
CC1(CC(C2=C(O1)C(=O)c3ccccc3C2=O)n4cc(nn4)c5ccccc5)C	4099	385.4	0	6	74.08	2
c1ccc(cc1)SC/C=N/Nc2nc(cs2)c3ccc(cc3)Cl	4417	359.9	1	3	37.28	6
c1cc(sc1)c2c(n(=O)c3cc(c(cc3n2=O)Cl)Cl)C#N	2908	338.2	0	5	74.71	2
C=CCn\1c(cs/c1=N/N=C/c2ccc(s2)N(=O)=O)c3ccccc3	4.32	370.4	0	6	75.47	6
C=CCn\1c(cs/c1=N\N=C\c2ccc(s2)N(=O)=O)c3ccccc3	4.32	370.4	0	6	75.47	6
C/C(=N\Nc1nc(cs1)c2ccc(c(c2)Cl)Cl)/COc3ccccc3	4826	392.3	1	4	46.51	6
C/C(=N\Nc1nc(cs1)c2ccc(cc2Cl)Cl)/COc3ccccc3	4826	392.3	1	4	46.51	6
c1cc(ccc1C(=O)c2c(n(=O)c3ccc(cc3n2=O)Cl)C(F)(F)F)F	3337	386.7	0	5	67.99	3
c1ccc2c(c1)C(=O)C(=C(C2=O)Br)NCc3cn(nn3)CN4C(=O)c5ccccc5C4=O	2146	492.3	1	9	114.3	5
c1cc(ccc1c2c(n(=O)c3cc(ccc3n2=O)Cl)C#N)Cl	3044	332.1	0	5	74.71	2
c1ccc(cc1)c2c(n(=O)c3cc(c(cc3n2=O)Cl)Cl)C#N	3044	332.1	0	5	74.71	2
c1ccc2cc(ccc2c1)NC3=CC(=O)c4ccccc4C3=O	4148	299.3	1	3	46.17	2
c1ccc2c(c1)cccc2NC3=CC(=O)c4ccccc4C3=O	4148	299.3	1	3	46.17	2
Cc1c2c([nH]n1)NC(=O)[C@@H](S[C@@H]2c3ccc(c(c3)OC)OCc4ccccc4Cl)C	4284	443.9	2	6	76.24	5
Cc1c2c([nH]n1)NC(=O)[C@@H](S[C@@H]2c3ccc(c(c3)OC)OCc4cccc(c4)Cl)C	4284	443.9	2	6	76.24	5
Cc1c2c([nH]n1)NC(=O)[C@@H](S[C@@H]2c3ccc(c(c3)OC)OCc4ccc(cc4)Cl)C	4284	443.9	2	6	76.24	5
c1ccc\2c(c1)C(C/C2=N\Nc3nc(cs3)c4ccc(cc4)Cl)N(=O)=O	4123	384.8	1	6	83.1	4
Cc1ccc(cc1)c2cn(nn2)C3C4=C(c5ccccc5C(=O)C4=O)OC3(C)C	3089	385.4	0	6	74.08	2
Cc1c2c([nH]n1)NC(=O)[C@@H](S[C@@H]2c3ccc(cc3)OCc4ccccc4F)C	3764	397.5	2	5	67.01	4
Cc1c2c([nH]n1)NC(=O)[C@@H](S[C@@H]2c3ccc(cc3)OCc4cccc(c4)F)C	3764	397.5	2	5	67.01	4
Cc1c2c([nH]n1)NC(=O)[C@@H](S[C@@H]2c3ccc(cc3)OCc4ccc(cc4)F)C	3764	397.5	2	5	67.01	4
c1cc(ccc1c2cs/c(=N/N=C/c3ccc(s3)N(=O)=O)/[nH]2)Cl	3962	364.8	1	6	86.33	4
CC/C(=N\Nc1nc(c(s1)C)c2ccc(cc2)Br)/c3cccc(c3)Br	5927	479.2	1	3	37.28	5
c1ccc2c(c1)cccc2OC/C(=N\NC(=S)N)/c3ccc(cc3)Br	4746	414.3	2	4	59.64	6
c1ccc2cc(ccc2c1)OC/C(=N\NC(=S)N)/c3ccc(cc3)Br	4746	414.3	2	4	59.64	6
c1cc(ccc1c2c(n(=O)c3cc(c(cc3n2=O)Cl)Cl)C#N)F	3122	350.1	0	5	74.71	2
c1cc(ccc1C(=O)c2c(n(=O)c3ccc(cc3n2=O)F)C(F)(F)F)F	3.05	370.2	0	5	67.99	3
c1cc(c(cc1/C=C/C(=O)OCCCOc2cc(ccc2Oc3ccc(cc3Cl)Cl)Cl)O)O	5905	509.8	2	6	85.22	10
c1ccc2c(c1)cccc2/C(=N\NC(=S)N)/COc3ccc(cc3)Br	4918	414.3	2	4	59.64	6
COc1ccc(cc1)c2c(n(=O)c3cc(c(cc3n2=O)Cl)Cl)C#N	3057	362.2	0	6	83.94	3
c1ccc(cc1)SC/C=N/Nc2nc(cs2)c3cccc(c3)N(=O)=O	4071	370.4	1	6	83.1	7
c1ccc(cc1)SC/C=N/Nc2nc(cs2)c3ccc(cc3)N(=O)=O	4071	370.4	1	6	83.1	7
c1ccc2c(c1)C(=O)C(=C(C2=O)Br)NCc3cn(nn3)CCN4C(=O)c5ccccc5C4=O	2441	506.3	1	9	114.3	6
Cc1c2c([nH]n1)NC(=O)[C@@H](S[C@@H]2c3ccc(cc3)OCc4ccccc4Cl)C	4388	413.9	2	5	67.01	4
Cc1c2c([nH]n1)NC(=O)[C@@H](S[C@@H]2c3ccc(cc3)OCc4ccc(cc4)Cl)C	4388	413.9	2	5	67.01	4
C/C(=N\Nc1nc(cs1)c2ccc(cc2)F)/c3ccc(c(c3)Cl)Cl	4832	380.3	1	3	37.28	4
COc1cc(ccc1Oc2cc(cc(c2OCc3ccccc3)OC)CC=C)CC=C	5.89	416.5	0	4	36.92	11
c1ccc(cc1)/C=C/C(=O)c2ccc(cc2)c3ccccc3	4941	284.4	0	1	17.07	4
C=CCn\1c(cs/c1=N\N=C\C=C\c2cccs2)c3ccc(cc3)N(=O)=O	4789	396.5	0	6	75.47	7
CCOC(=O)c1c(nc2ccc(cc2c1c3ccccc3)Cl)CCl	5007	360.2	0	3	39.19	5
C=CCn\1c(cs/c1=N\N=C\c2ccc(cc2)Cl)c3ccc(cc3)Cl	5393	388.3	0	3	29.65	5
Cc1c(nc(s1)N/N=C(\C)/c2ccc(c(c2)Cl)Cl)c3ccccc3	5125	376.3	1	3	37.28	4
Cc1ccc(cc1)c2csc(n2)N/N=C(\C)/c3ccc(c(c3)Cl)Cl	5125	376.3	1	3	37.28	4
c1ccc(cc1)CCCCC2=C(C(=O)c3ccccc3C2=O)CCCCc4ccccc4	6836	422.6	0	2	34.14	10
CC1(C(C2=C(O1)c3ccccc3C(=O)C2=O)n4cc(nn4)c5ccc(cc5)Br)C	3481	450.3	0	6	74.08	2
C=CCn\1c(cs/c1=N\N=C\C=C\c2ccc(s2)N(=O)=O)c3ccc(cc3)N(=O)=O	4655	441.5	0	9	121.3	8
c1cc(c(cc1/C=C/C(=O)OCCCCOc2cc(ccc2Oc3ccc(cc3Cl)Cl)Cl)O)O	6216	523.8	2	6	85.22	11
CC(C)COc1ccc(cc1)CN(Cc2ccncc2)S(=O)(=O)c3cccc(c3)F	3689	428.5	0	5	59.5	9
c1ccc(cc1)c2c(n(nn2)CC3CC4=C(O3)c5ccccc5C(=O)C4=O)I	3027	483.3	0	6	74.08	3
c1ccc(cc1)c2c(n(nn2)CC3CC4=C(O3)C(=O)c5ccccc5C4=O)I	3972	483.3	0	6	74.08	3
CC1(C(C2=C(O1)c3ccccc3C(=O)C2=O)n4cc(nn4)c5ccc(cc5)N(=O)=O)C	2954	416.4	0	9	119.9	3
CC1(C(C2=C(O1)c3ccccc3C(=O)C2=O)n4cc(nn4)c5ccc(cc5)F)C	2718	389.4	0	6	74.08	2
C=CCn\1c(cs/c1=N\N=C\C=C\c2ccc(s2)N(=O)=O)c3ccc(cc3)Cl	5027	430.9	0	6	75.47	7
Cc1ccc(cc1)c2c(n(=O)c3cc(c(cc3n2=O)Cl)Cl)C#N	3463	346.2	0	5	74.71	2
C/C(=N\Nc1nc(cs1)c2ccc(cc2)Br)/c3ccc(c(c3)Cl)Cl	5311	441.2	1	3	37.28	4
C/C(=N\Nc1nc(cs1)c2ccc(cc2)Cl)/c3ccc(c(c3)Cl)Cl	5312	396.7	1	3	37.28	4
CC(C)C[C@@H](C(=O)N[C@@H](Cc1ccccc1)C#N)N[C@@H](c2ccc(cc2)c3cncnc3)C(F)(F)F	5241	495.5	2	6	90.7	13
C=CCn\1c(cs/c1=N/N=C/c2ccc(s2)N(=O)=O)c3ccc(cc3)Cl	4743	404.9	0	6	75.47	6
c1ccc(cc1)SC/C=N/Nc2nc(cs2)c3ccc(cc3Cl)Cl	5035	394.3	1	3	37.28	6
c1ccc(cc1)SC/C=N/Nc2nc(cs2)c3ccc(c(c3)Cl)Cl	5035	394.3	1	3	37.28	6
c1cc(ccc1C(=O)c2c(n(=O)c3cc(c(cc3n2=O)Cl)Cl)C(F)(F)F)F	3821	421.1	0	5	67.99	3
c1cc(c(cc1/C=C/C(=O)OCCCCCOc2cc(ccc2Oc3ccc(cc3Cl)Cl)Cl)O)O	6622	537.8	2	6	85.22	12
C/C(=N\N=c\1/n(c(cs1)c2ccccc2)C)/c3ccc(c(c3)Cl)Cl	5108	376.3	0	3	29.65	3
c1ccc(cc1)c2ccc(cc2)/C(=N\NC(=S)N)/COc3ccc(cc3)Br	5352	440.4	2	4	59.64	7
c1ccc(cc1)NC2=NN(=C(S2)/C=C/c3ccc(cc3)N(=O)=O)c4ccccc4	4309	402.5	2	6	70.21	6
CC(C)C[C@@H](C(=O)N[C@@H](Cc1ccccc1)C#N)N[C@H](c2ccc(cc2)c3ccccc3)C(F)(F)F	5836	493.6	2	4	64.92	13
CC(C)C[C@@H](C(=O)N[C@@H](Cc1ccccc1)C#N)N[C@@H](c2ccc(cc2)c3ccccc3)C(F)(F)F	5836	493.6	2	4	64.92	13
c1ccc(cc1)SC/C=N/Nc2nc(cs2)c3ccc(cc3)Br	4621	404.3	1	3	37.28	6
C/C(=N\Nc1nc(cs1)c2ccc(c(c2Cl)Cl)Cl)/COc3ccccc3	5336	426.7	1	4	46.51	6
CC/C(=N\Nc1nc(cs1)c2cccc(c2)N(=O)=O)/c3cccc(c3)Br	5112	431.3	1	6	83.1	6
c1cc(ccc1C(=O)c2c(n(=O)c3cc(c(cc3n2=O)F)F)C(F)(F)F)F	3185	388.2	0	5	67.99	3
C/C(=N\N=C\1/N(C(=O)C(S1)c2ccccc2)c3ccccc3)/COc4ccccc4	4.34	415.5	0	5	54.26	6
CC1([C@@H]([C@H](C2=C(O1)c3ccccc3C(=O)C2=O)n4cc(nn4)c5ccc(cc5)OC)Br)C	3347	494.3	0	7	83.31	3
COc1ccc(cc1OC)CCC(=O)OCCCOc2cc(ccc2Oc3ccc(cc3Cl)Cl)Cl	6637	539.8	0	6	63.22	13
CC1(C(C2=C(O1)C(=O)c3ccccc3C2=O)n4c(c(nn4)c5ccccc5)I)C	4.24	497.3	0	6	74.08	2
CC1(C(C2=C(O1)c3ccccc3C(=O)C2=O)n4c(c(nn4)c5ccccc5)I)C	3339	497.3	0	6	74.08	2
C/C(=N\Nc1nc(cs1)c2ccc(cc2)N(=O)=O)/c3ccc(c(c3)Cl)Cl	4904	407.3	1	6	83.1	5
C/C(=N\Nc1nc(cs1)c2cccc(c2)N(=O)=O)/c3ccc(c(c3)Cl)Cl	4904	407.3	1	6	83.1	5
c1ccc(cc1)c2cccc(c2)OC/C(=N\NC(=S)N)/c3ccc(cc3)Br	5178	440.4	2	4	59.64	7
c1ccc(cc1)c2ccc(cc2)OC/C(=N\NC(=S)N)/c3ccc(cc3)Br	5178	440.4	2	4	59.64	7
CC1(C(C2=C(O1)c3ccccc3C(=O)C2=O)n4cc(nn4)CNC5=CC(=O)c6ccccc6C5=O)C	3055	480.5	1	9	120.3	4
COc1ccc(cc1)/C(=N\NC(=S)Nc2ccccc2)/COc3ccc(cc3)Br	5283	470.4	2	5	54.88	9
c1cc(ccc1c2c(n(=O)c3cc(c(cc3n2=O)Cl)Cl)C#N)Cl	3636	366.6	0	5	74.71	2
CC(C)COc1ccc(cc1)CN(Cc2ccncc2)S(=O)(=O)c3ccc(c(c3)F)F	3797	446.5	0	5	59.5	9
CC(C)COc1ccc(cc1)CN(Cc2ccncc2)S(=O)(=O)c3ccc(cc3F)F	3797	446.5	0	5	59.5	9
Cc1c(nc(s1)N/N=C(\C)/c2ccc(c(c2)Cl)Cl)c3ccc(cc3)Br	5.68	455.2	1	3	37.28	4
CC1([C@@H]([C@H](C2=C(O1)c3ccccc3C(=O)C2=O)n4cc(nn4)c5ccccc5)Br)C	3316	464.3	0	6	74.08	2
CC1([C@@H]([C@H](C2=C(O1)c3ccccc3C(=O)C2=O)n4c(cnn4)c5ccccc5)Br)C	3316	464.3	0	6	74.08	2
c1cc(c(cc1/C=C/C(=O)OCCCCCCCOc2cc(ccc2Oc3ccc(cc3Cl)Cl)Cl)O)O	7113	565.9	2	6	85.22	14
COc1ccc(cc1OC)/C=C/C(=O)OCCCOc2cc(ccc2Oc3ccc(cc3Cl)Cl)Cl	6746	537.8	0	6	63.22	12
C/C(=N\Nc1nc(cs1)c2ccc(cc2Cl)Cl)/c3ccc(c(c3)Cl)Cl	5813	431.2	1	3	37.28	4
C/C(=N\Nc1nc(cs1)c2ccc(c(c2)Cl)Cl)/c3ccc(c(c3)Cl)Cl	5813	431.2	1	3	37.28	4
CC1(CC(C2=C(O1)C(=O)c3ccccc3C2=O)n4c(c(nn4)c5ccccc5)I)C	4504	511.3	0	6	74.08	2
c1cc(c(cc1/C=C/C(=O)OCCCCCCCCOc2cc(ccc2Oc3ccc(cc3Cl)Cl)Cl)O)O	7256	579.9	2	6	85.22	15
Cc1c(nc(s1)N/N=C/CSc2ccccc2)c3ccc(cc3)Br	5018	418.4	1	3	37.28	6
c1cc(c(cc1/C=C/C(=O)OCCCCCCCCCOc2cc(ccc2Oc3ccc(cc3Cl)Cl)Cl)O)O	7434	593.9	2	6	85.22	16
COc1ccc(cc1OC)/C=C/C(=O)OCCCCOc2cc(ccc2Oc3ccc(cc3Cl)Cl)Cl	7061	551.8	0	6	63.22	13
C/C(=N\Nc1nc(cs1)c2ccc(cc2)C(C)(C)C)/COc3ccccc3	5334	379.5	1	4	46.51	7
CC(C)C[C@@H](C(=O)N[C@@H](Cc1ccccc1)C#N)N[C@H](c2ccc(cc2)c3cncnc3)C(C)(C)C	5703	483.6	2	6	90.7	13
CC1=C(C(C2=C(N1)CC(CC2=O)c3ccc(cc3)OC)c4ccncc4)C(=O)OCCc5ccccc5	5104	494.6	1	6	77.52	8
c1ccc(cc1)NC(=S)N/N=C(/COc2ccc(cc2)Br)\c3ccc(cc3)F	5397	458.3	2	4	45.65	8
c1cc(c(cc1/C=C/C(=O)OCCCCCCCCCCCCOc2cc(ccc2Oc3ccc(cc3Cl)Cl)Cl)O)O	7.86	636	2	6	85.22	19
CC1=C(C(C2=C(N1)CC(CC2=O)c3ccccc3)c4ccncc4)C(=O)OCCc5ccccc5	5.21	464.6	1	5	68.29	7
CC1(C(C2=C(O1)c3ccccc3C(=O)C2=O)n4cc(nn4)CNC5=C(C(=O)c6ccccc6C5=O)Cl)C	3241	514.9	1	9	120.3	4
C/C(=N\Nc1nc(cs1)c2ccc(c(c2Cl)Cl)Cl)/c3ccc(c(c3)Cl)Cl	6229	465.6	1	3	37.28	4
CC1([C@@H]([C@H](C2=C(O1)c3ccccc3C(=O)C2=O)n4cc(nn4)c5ccc(cc5)Br)Br)C	4074	543.2	0	6	74.08	2
c1ccc2c(c1)C(=O)C(=C(C2=O)O)C(c3ccc(cc3)N(=O)=O)Sc4ccc(cc4)N(=O)=O	4455	462.4	1	9	146	6
CC1([C@@H]([C@H](C2=C(O1)c3ccccc3C(=O)C2=O)n4cc(nn4)c5ccc(cc5)F)Br)C	3368	482.3	0	6	74.08	2
CC1(C(C2=C(O1)c3ccccc3C(=O)C2=O)n4cc(nn4)CNC5=C(C(=O)c6ccccc6C5=O)Br)C	3291	559.4	1	9	120.3	4
COc1cccc(c1)SC(c2ccccc2)C3=C(C(=O)c4ccccc4C3=O)O	4855	402.5	1	4	63.6	5
COc1ccc(cc1OC)/C=C/C(=O)OCCCCCCCOc2cc(ccc2Oc3ccc(cc3Cl)Cl)Cl	7936	593.9	0	6	63.22	16
c1ccc(cc1)C(C2=C(C(=O)c3ccccc3C2=O)O)Sc4ccccc4	4992	372.4	1	3	54.37	4
c1ccc(cc1)C(C2=C(C(=O)c3ccccc3C2=O)O)Sc4ccc(cc4)O	4.71	388.4	2	4	74.6	4
COc1ccc(cc1OC)/C=C/C(=O)OCCCCCCCCCOc2cc(ccc2Oc3ccc(cc3Cl)Cl)Cl	8228	622	0	6	63.22	18
COc1cccc(c1)SC(c2ccc(cc2)N(=O)=O)C3=C(C(=O)c4ccccc4C3=O)O	4631	447.5	1	7	109.4	6
CC1([C@@H]([C@H](C2=C(O1)c3ccccc3C(=O)C2=O)n4c(c(nn4)c5ccccc5)I)Br)C	3915	590.2	0	6	74.08	2
C/C(=N\N=C\1/N(C(=O)C(S1)c2ccccc2)c3ccccc3)/c4ccc(c(c4)Cl)Cl	5493	454.4	0	4	45.03	4
COc1ccc(cc1)SC(c2ccccc2)C3=C(C(=O)c4ccccc4C3=O)O	4937	402.5	1	4	63.6	5
Cc1ccc(cc1)C2CC(C3=C(O2)c4ccccc4C(=O)C3=O)c5cccs5	4956	386.5	0	3	43.37	2
Cc1ccc(cc1)C2CC(C3=C(O2)c4ccccc4C(=O)C3=O)c5ccccc5	5273	380.4	0	3	43.37	2
Cc1ccc(cc1)SC(c2ccccc2)C3=C(C(=O)c4ccccc4C3=O)O	5358	386.5	1	3	54.37	4
COc1ccc(cc1)SC(c2ccc(cc2)N(=O)=O)C3=C(C(=O)c4ccccc4C3=O)O	4709	447.5	1	7	109.4	6
C/C(=N\N=C\1/N(C(=S)C(S1)c2ccccc2)c3ccccc3)/COc4ccccc4	5146	431.6	0	4	37.19	6
CSc1ccc(cc1)SC(c2ccc(cc2)N(=O)=O)C3=C(C(=O)c4ccccc4C3=O)O	5.06	463.5	1	6	100.2	6
c1ccc(cc1)C(C2=C(C(=O)c3ccccc3C2=O)O)Sc4ccc(cc4)Cl	5561	406.9	1	3	54.37	4
Cc1ccc(cc1)C2CC(C3=C(O2)c4ccccc4C(=O)C3=O)c5ccc(cc5)N(=O)=O	5203	425.4	0	6	89.19	3
c1ccc(cc1)C(C2=C(C(=O)c3ccccc3C2=O)O)Sc4ccc(cc4)F	5136	390.4	1	3	54.37	4
c1ccc(cc1)c2cc(on2)CO	1517	175.2	1	3	46.26	2
c1ccc(cc1)CNC(=O)Cn2cc(nn2)CN	-0.2902	245.3	2	6	85.83	6
CN(C)c1c2c(ncn1)n(cn2)[C@H]3[C@@H]([C@@H]([C@H](O3)CO)N)O	-1256	294.3	3	9	122.5	3
c1ccc(cc1)CNC(=O)Cn2cc(nn2)CO	0.01615	246.3	2	6	80.04	6
c1ccc(cc1)CNC(=O)Cn2c(cnn2)CO	0.01615	246.3	2	6	80.04	6
COc1ccc(cc1)c2cc(on2)CO	1522	205.2	1	4	55.49	3
c1nc2c(n1COCCO)nc(nc2O)N	-1306	225.2	3	8	119.3	4
Cc1c(n2ccccc2n1)C(=O)NN	0.5581	190.2	2	5	72.42	2
Cc1cs/c(=N\N=C\c2ccc(o2)S(=O)(=O)O)/n1CC=C	1383	327.4	1	7	97.16	5
c1ccc(cc1)n2cc(cn2)C(=O)NN	0.5086	202.2	2	5	72.94	3
c1ccc2c(c1)cc([nH]2)CNCCCN3CCOCC3	2112	273.4	2	4	40.29	6
COc1ccc(cc1OC)c2cc(on2)CO	1479	235.2	1	5	64.72	4
c1ccc(cc1)CNCCNCc2ccccc2	2626	240.3	2	2	24.06	7
c1ccc(cc1)CNC(=O)Cn2cc(nn2)C(=O)O	0.2083	260.2	2	7	97.11	6
c1ccc(cc1)CNC(=O)Cn2cc(nn2)CCC(=O)O	0.3541	288.3	2	7	97.11	8
c1ccc(cc1)CNC(=O)Cn2cc(nn2)CCCCO	0.6361	288.3	2	6	80.04	9
CC(C)(c1cn(nn1)CC(=O)NCc2ccccc2)O	0.7919	274.3	2	6	80.04	6
c1ccc(cc1)c2cc(on2)CO[C@@H]3[C@@H]([C@H]([C@@H]([C@H](O3)CO)O)O)O	-0.1802	337.3	4	8	125.4	5
COc1ccc(cc1)c2cc(on2)CN=[N+]=[N-]	2582	230.2	0	6	85.01	4
c1cc2c(ccnc2cc1Cl)NCCN	1083	221.7	2	3	50.94	3
c1cc(oc1)C(=O)N/N=C/c2ccc(o2)CO	0.5137	234.2	2	6	87.97	5
c1cc2c(cc1c3cc(on3)CO)OCO2	1027	219.2	1	5	64.72	2
c1nc(c2c(n1)n(cn2)[C@H]3[C@@H](C[C@H](O3)CO)O)N	-1216	251.2	3	8	119.3	2
CC(=O)n1c2c(cn1)c(=O)[nH]cn2	-0.2238	178.1	1	6	80.64	1
c1ccc(cc1)c2ccc(cc2)C(CC(=O)O)N	-0.1795	241.3	2	3	63.32	4
c1cc(ccc1c2cc(on2)CO)F	1607	193.2	1	3	46.26	2
CCC(Cc1cn(nn1)CC(=O)NCc2ccccc2)O	0.8682	288.3	2	6	80.04	8
c1cc2c(ccnc2cc1Cl)NCCCN	1.43	235.7	2	3	50.94	4
c1cc2c(cc1c3cc(on3)CO[C@@H]4[C@@H]([C@H]([C@@H]([C@H](O4)CO)O)O)O)OCO2	-0.5967	381.3	4	10	143.9	5
COc1ccc(cc1)n2c(c(cn2)C3=NCCN3)N	0.7725	257.3	2	6	77.46	3
Cc1c(non1=O)/C=N/NC(=O)c2c(n(=O)on2)C	0.1935	268.2	1	11	144.4	4
c1ccc(cc1)n2c(c(cn2)C3=NCCN3)N	0.7207	227.3	2	5	68.23	2
c1ccc2c(c1)C[C@H](C[C@H](N2)c3ccco3)O	2124	229.3	2	3	45.4	1
Cc1nc2c(c[nH]n2)c(n1)O	0.197	150.1	2	5	74.69	0
Cc1[nH]c2ccc(cc2n1)C(=O)NN	0.1601	190.2	3	5	83.8	2
c1cc2c(cc1Cl)cc([nH]2)CNCCCN3CCOCC3	2747	307.8	2	4	40.29	6
c1cc(sc1)C(=O)N/N=C/c2ccc(o2)CO	0.8799	250.3	2	5	74.83	5
c1cc(oc1CO)/C=N/NC(=O)c2ccncc2	0.09385	245.2	2	6	87.72	5
Cc1[nH]c2ccc(cc2n1)C(=O)O	1642	176.2	2	4	65.98	1
c1ccc(cc1)C(CCC(c2ccccc2)O)O	2737	242.3	2	2	40.46	5
Cc1c(non1=O)C(=O)N/N=C/c2ccc(cc2)N(C)C	1191	289.3	1	8	96.19	5
c1ccc(cc1)C(=O)N/N=C/c2ccc(o2)CO	1.05	244.2	2	5	74.83	5
c1ccc(cc1)c2cc(on2)C(=O)O	2152	189.2	1	4	63.33	2
CCC(=O)n1c2c(cn1)c(=O)[nH]cn2	0.2998	192.2	1	6	80.64	2
Cc1c(non1=O)C(=O)N/N=C/c2cc(c(c(c2)OC)OC)OC	0.8077	336.3	1	10	120.6	7
CCCC(=O)N1CCCC(C1)(c2cc3c([nH]2)cccn3)O	1353	287.4	2	5	69.22	4
Cc1c(non1=O)/C=N/NC(=O)c2ccco2	0.6826	236.2	1	8	106.1	4
Cc1c(non1=O)C(=O)N/N=C/c2ccco2	0.6826	236.2	1	8	106.1	4
c1ccc(cc1)CNC(=O)Cn2cc(nn2)CCCCC(=O)O	1063	316.4	2	7	97.11	10
COc1ccc(cc1)n2c(c(cn2)C3=NCCCN3)N	0.7552	271.3	2	6	77.46	3
c1ccc2c(c1)CCN(C2)Cc3ccc[nH]3	2497	212.3	1	2	19.03	2
c1cc2c(ccnc2cc1Cl)NCC(=O)N3CCOCC3	1253	305.8	1	5	54.46	4
c1cc([nH]c1)C(=O)NCCCCNCCCNC(=O)c2ccc[nH]2	0.4285	331.4	5	7	101.8	13
Cc1c(non1=O)C(=O)N/N=C/c2ccc(c(c2)OC)OC	0.9841	306.3	1	9	111.4	6
CCCc1nc2c(c[nH]n2)c(n1)O	1168	178.2	2	5	74.69	2
c1cc2c(ccnc2cc1Cl)NCCO	1492	222.7	2	3	45.15	3
Cc1ccc(o1)[C@@H]2C[C@@H](Cc3ccccc3N2)O	2524	243.3	2	3	45.4	1
c1ccc(cc1)CNCCCNCc2ccccc2	2913	254.4	2	2	24.06	8
CCc1nc2c(c[nH]n2)c(n1)O	0.6684	164.2	2	5	74.69	1
Cc1c(non1=O)/C=N/NC(=O)c2cccnc2	-0.07494	247.2	1	8	105.8	4
Cc1c(non1=O)C(=O)N/N=C/c2ccccn2	-0.07494	247.2	1	8	105.8	4
Cc1c(non1=O)/C=N/NC(=O)c2ccncc2	-0.07494	247.2	1	8	105.8	4
CCCC(=O)n1c2c(cn1)c(=O)[nH]cn2	0.8499	206.2	1	6	80.64	3
c1ccc(cc1)n2c(c(cn2)C3=NCCCN3)N	0.7253	241.3	2	5	68.23	2
Cc1c(non1=O)/C=N/NC(=O)c2ccccc2	1294	246.2	1	7	92.95	4
Cc1c(non1=O)C(=O)N/N=C/c2ccccc2	1294	246.2	1	7	92.95	4
c1cc2c(ccnc2cc1Cl)NCCCO	1832	236.7	2	3	45.15	4
COc1cccc(c1)C(CCC(c2ccccc2)O)O	2623	272.3	2	3	49.69	6
COc1ccc(cc1)C(CCC(c2ccccc2)O)O	2623	272.3	2	3	49.69	6
c1ccc2c(c1)C[C@H](C[C@H](N2)c3cccs3)O	2659	245.3	2	2	32.26	1
COc1cccc(c1)[C@@H]2C[C@@H](Cc3ccccc3N2)O	2788	269.3	2	3	41.49	2
Cc1c(non1=O)C(=O)N/N=C/c2ccc(c(c2)O)OC	0.6526	292.2	2	9	122.4	5
Cc1c(non1=O)C(=O)N/N=C/c2ccc(c(c2)OC)O	0.6526	292.2	2	9	122.4	5
Cc1c(non1=O)C(=O)N/N=C/c2ccccc2O	0.7552	262.2	2	8	113.2	4
Cc1c(non1=O)C(=O)N/N=C/c2cccc(c2)O	0.7552	262.2	2	8	113.2	4
Cc1c(non1=O)C(=O)N/N=C/c2ccc(cc2)NC(=O)C	0.6292	303.3	2	9	122	6
c1ccc(cc1)[C@@H]2C[C@@H](Cc3ccccc3N2)O	2819	239.3	2	2	32.26	1
c1ccc2cc(ccc2c1)C(CC(=O)O)N	-0.3872	215.2	2	3	63.32	3
Cc1c(nc[nH]1)C(=O)N/N=C/c2c(n(=O)on2)C	0.3637	250.2	2	9	121.6	4
c1ccc2c(c1)[nH]c(=O)c(n2)CCC(=O)O	0.7844	218.2	2	5	83.05	3
Cc1c(non1=O)/C=N/NC(=O)Cc2ccccc2	1455	260.2	1	7	92.95	5
Cc1c(nsn1=O)C(=O)N/N=C/c2cccs2	1079	268.3	1	6	79.81	4
c1ccc(c(c1)CNCCNCc2ccccc2O)O	1775	272.3	4	4	64.52	7
CSc1c(nc2ccccc2n1)NCCO	1611	235.3	2	4	58.04	4
COc1ccc(cc1)CNCCNCc2ccc(cc2)OC	2469	300.4	2	4	42.52	9
COc1cc(cc(c1)OC)C(CCC(c2ccccc2)O)O	2453	302.4	2	4	58.92	7
COc1ccc(cc1OC)C(CCC(c2ccccc2)O)O	2453	302.4	2	4	58.92	7
COc1ccc(c(c1)OC)C(CCC(c2ccccc2)O)O	2453	302.4	2	4	58.92	7
c1cc(ccc1c2cc(on2)CO)N(=O)=O	1644	220.2	1	6	92.08	3
COc1cc(cc(c1OC)OC)C(CCC(c2ccccc2)O)O	2254	332.4	2	5	68.15	8
CC(C)(c1cc2c([nH]1)ccnc2Cl)O	1889	210.7	2	3	48.91	1
CC(=O)N1CCCC(=C1)c2cc3c([nH]2)cccn3	1467	241.3	1	4	48.99	2
Cc1c(non1=O)C(=O)N/N=C/c2ccc(cc2)C(=O)O	0.6585	290.2	2	9	130.3	5
c1cc(oc1)c2ccc(cc2)S(=O)(=O)N	1682	223.2	1	4	73.3	2
COc1ccc2c(c1)nc(c(n2)Cl)[S+](C)[O-]	1085	256.7	0	4	58.07	2
c1ccc(cc1)C(C#CC(c2ccccc2)O)O	1988	238.3	2	2	40.46	4
c1ccc(cc1)Oc2ccc(cc2)OCCN=[N+]=[N-]	3671	255.3	0	5	68.21	6
COc1cc(cc(c1OC)OC)/C=N/NC(=O)c2ccncc2	1489	315.3	1	7	82.04	7
COc1ccc2c(c1)nc(c(n2)NCCO)SC	1576	265.3	2	5	67.27	5
COc1ccc2c(c1)nc(c(n2)SC)NCCO	1576	265.3	2	5	67.27	5
c1ccc(cc1)C(=O)Nc2ncc(s2)N(=O)=O	2704	249.2	1	6	87.81	4
c1cc([nH]c1)C(=O)NCCCCCNC(=O)c2ccc[nH]2	1029	288.3	4	6	89.78	10
COc1ccc(cc1)CNCCCNCc2ccc(cc2)OC	2726	314.4	2	4	42.52	10
COc1ccc(cc1O)CNCCCNCc2ccc(c(c2)O)OC	1715	346.4	4	6	82.98	10
c1ccc(cc1)CNCCCCNCc2ccccc2	3295	268.4	2	2	24.06	9
CN(C)c1ccc(cc1)CCC(c2cccc(c2)O)O	2808	271.4	2	3	43.7	5
c1cc2c(ccnc2cc1Cl)NCCN3CCOCC3	1.92	291.8	1	4	37.39	4
c1cc(cc(c1)Cl)n2c(c(cn2)C3=NCCN3)N	1369	261.7	2	5	68.23	2
c1cc(ccc1n2c(c(cn2)C3=NCCN3)N)Cl	1369	261.7	2	5	68.23	2
Cc1ccc(s1)[C@@H]2C[C@@H](Cc3ccccc3N2)O	3057	259.4	2	2	32.26	1
Cc1ccsc1[C@@H]2C[C@@H](Cc3ccccc3N2)O	3058	259.4	2	2	32.26	1
c1cc(ccc1n2c(c(cn2)C3=NCCN3)N)F	0.7488	245.3	2	5	68.23	2
COc1cc(cc(c1OC)OC)/C=N/NC(=O)c2ccco2	1649	304.3	1	7	82.29	7
c1cc2c(ccnc2cc1Cl)N3CCN(CC3)CCO	1682	291.8	1	4	39.6	3
Cc1cccc(c1)[C@@H]2C[C@@H](Cc3ccccc3N2)O	3229	253.3	2	2	32.26	1
Cc1ccc(cc1)NC(=O)CN2CCc3ccccc3C2	2788	280.4	1	3	32.34	4
c1ccc2c(c1)nc(c(n2)O)O	0.6835	162.1	2	4	66.24	0
c1ccc(cc1)CCC(c2ccccc2O)O	3	228.3	2	2	40.46	4
Cc1c(non1=O)C(=O)N/N=C/c2ccc(o2)N(=O)=O	0.7111	281.2	1	11	151.9	5
CC(C)(C)OC(=O)NCc1cn(nn1)CC(=O)NCc2ccccc2	1054	345.4	2	8	98.14	10
CN(C)c1c(nc2cc(ccc2n1)OC)SC	2511	249.3	0	4	38.25	3
COc1cccc(c1)C(C#CC(c2ccccc2)O)O	1915	268.3	2	3	49.69	5
COc1ccc(cc1)C(C#CC(c2ccccc2)O)O	1915	268.3	2	3	49.69	5
c1cc2c(cc1F)C[C@H](C[C@H](N2)c3ccoc3)O	2332	247.3	2	3	45.4	1
c1ccc(cc1)NC(=O)CN2CCc3ccccc3C2	2746	266.3	1	3	32.34	4
c1cc2c(ccnc2cc1Cl)NCCCN3CCOCC3	2199	305.8	1	4	37.39	5
c1ccc2c(c1)CCN(C2)c3ccncn3	2012	211.3	0	3	29.02	1
COc1ccc(cc1O)CNCCCCNCc2ccc(c(c2)O)OC	2049	360.4	4	6	82.98	11
Cc1c(non1=O)/C=N/NC(=O)c2ccc3c(c2)OCO3	0.574	290.2	1	9	111.4	4
Cc1c(non1=O)C(=O)N/N=C/c2ccc3c(c2)OCO3	0.574	290.2	1	9	111.4	4
COc1ccc2c(c1)n(cc(c2=O)C(=O)O)[C@H]3[C@@H]([C@@H]([C@H](O3)CO)O)O	-0.3246	351.3	4	9	138.4	4
COc1ccc2c(c1)c(=O)c(cn2[C@H]3[C@@H]([C@@H]([C@H](O3)CO)O)O)C(=O)O	-0.3246	351.3	4	9	138.4	4
CCC(=O)N1CCCC(C1)c2[nH]c3cc(cnc3n2)Cl	2113	292.8	1	5	61.88	3
C=CCNc1nnc(s1)c2ccc(s2)N(=O)=O	2215	268.3	1	6	83.63	5
COc1cc(ccc1O)/C=N/NC(=O)c2ccco2	1502	260.2	2	6	84.06	5
COc1ccc(cc1)CNCCCCNCc2ccc(cc2)OC	3091	328.4	2	4	42.52	11
COc1cc(cc(c1)OC)C(C#CC(c2ccccc2)O)O	1807	298.3	2	4	58.92	6
COc1ccc(cc1OC)C(C#CC(c2ccccc2)O)O	1807	298.3	2	4	58.92	6
COc1ccc(c(c1)OC)C(C#CC(c2ccccc2)O)O	1807	298.3	2	4	58.92	6
COc1cc(cc(c1OC)OC)/C=N/NC(=O)c2cccs2	2288	320.4	1	6	69.15	7
COc1ccc(c(c1OC)OC)C(C#CC(c2ccccc2)O)O	1666	328.4	2	5	68.15	7
c1coc(c1)C(=O)N/N=C/CCC/C=N/NC(=O)c2occc2	1047	316.3	2	8	109.2	10
COc1cc(ccc1Oc2cc(cc(c2O)OC)CCCO)CCCO	2097	362.4	3	6	88.38	10
c1ccc2c(c1)C[C@H](C[C@H](N2)c3ccc(cc3)F)O	2909	257.3	2	2	32.26	1
c1ccc2c(c1)C[C@H](C[C@H](N2)c3ccccc3F)O	2909	257.3	2	2	32.26	1
c1cc(ccc1n2c(c(cn2)C3=NCCN3)N)Br	1406	306.2	2	5	68.23	2
c1cc(cc(c1)Br)n2c(c(cn2)C3=NCCN3)N	1406	306.2	2	5	68.23	2
Cc1ccc(o1)C(=O)NCCCCNCCCNC(=O)c2ccc(o2)C	1.95	361.4	3	7	96.51	13
COc1cc(cc(c1OC)OC)/C=N/NC(=O)c2ccccc2	2203	314.3	1	6	69.15	7
c1cc(ccc1n2c(c(cn2)C3=NCCCN3)N)F	0.7661	259.3	2	5	68.23	2
c1cc(cc(c1)Cl)n2c(c(cn2)C3=NCCCN3)N	1418	275.7	2	5	68.23	2
c1cc(ccc1n2c(c(cn2)C3=NCCCN3)N)Cl	1418	275.7	2	5	68.23	2
Cc1ccc(cc1)[C@@H]2C[C@@H](Cc3cc(ccc3N2)C)O	3.63	267.4	2	2	32.26	1
CN(C)c1c(nc2cc(ccc2n1)OC)S(=O)(=O)C	0.9513	281.3	0	6	72.39	3
c1nc(c2c3c(sc2n1)CCCC3)NN	2372	220.3	2	4	63.83	1
c1ccc(cc1)CCC(=O)N/N=C/c2ccccc2O	2275	268.3	2	4	61.69	6
c1cc(oc1)C(=O)N/N=C/c2ccc(cc2)C(=O)O	1377	258.2	2	6	91.9	5
Cc1c(snn1)C(=O)N/N=C/c2ccc(o2)N(=O)=O	1117	281.2	1	9	126.2	5
Cc1c(non1=O)/C=N/NC(=O)c2ccc(cc2)Br	1489	325.1	1	7	92.95	4
Cc1c(non1=O)C(=O)N/N=C/c2ccc(cc2)Br	1489	325.1	1	7	92.95	4
c1cc(sc1)[C@@H]2C[C@@H](Cc3cc(ccc3N2)F)O	2899	263.3	2	2	32.26	1
CC1(N(=c2ccc(cc2=N1=O)CN3CCN(CC3)C/C=C/c4ccccc4)=O)C	3356	392.5	0	6	63.98	5
c1cc2c(cc1N)c(nc(n2)N)N	0.2055	175.2	3	5	103.8	0
c1ccc2c(c1)C[C@H](C[C@H](N2)c3ccc(cc3)Cl)O	3447	273.8	2	2	32.26	1
c1ccc2c(c1)C[C@H](C[C@H](N2)c3cccc(c3)Cl)O	3447	273.8	2	2	32.26	1
c1ccc2c(c1)C[C@H](C[C@H](N2)c3ccccc3Cl)O	3447	273.8	2	2	32.26	1
c1cc(oc1)C(=O)N/N=C/c2ccc(o2)N(=O)=O	1.17	249.2	1	8	113.6	5
c1ccc(cc1)C(=O)N2CCCC(C2)c3cc(n[nH]3)N	1111	270.3	2	5	75.01	3
Cc1ccc(o1)[C@@H]2C[C@@H](Cc3cc(ccc3N2)F)O	2718	261.3	2	3	45.4	1
c1ccc(cc1)[C@@H]2C[C@@H](Cc3cc(ccc3N2)F)O	2992	257.3	2	2	32.26	1
c1cc(sc1)[C@@H]2C[C@@H](Cc3cc(ccc3N2)Cl)O	3348	279.8	2	2	32.26	1
Cc1c(non1=O)C(=O)N/N=C/c2ccc(s2)N(=O)=O	0.6657	297.2	1	10	138.8	5
c1cc2c(ccnc2cc1Cl)NCCCN3CCCCC3	3317	303.8	1	3	28.16	5
CCCNc1ccnc2c1ccc(c2)Cl	3088	220.7	1	2	24.92	3
c1ccc-2c(c1)Cc3c2ccc(c3)N	3.14	181.2	1	1	26.02	0
Cc1c(non1=O)/C=N/NC(=O)c2ccc(cc2)Cl	1801	280.7	1	7	92.95	4
Cc1ccc(o1)[C@@H]2C[C@@H](Cc3cc(ccc3N2)Cl)O	3191	277.7	2	3	45.4	1
c1cc2c(ccnc2cc1Cl)NCCN3CCCCC3	3267	289.8	1	3	28.16	4
Cc1ccc2c(c1)n(cc(c2=O)C(=O)O)[C@H]3[C@@H]([C@@H]([C@H](O3)CO)O)O	0.196	335.3	4	8	129.2	3
Cc1ccc2c(c1)c(=O)c(cn2[C@H]3[C@@H]([C@@H]([C@H](O3)CO)O)O)C(=O)O	0.196	335.3	4	8	129.2	3
c1ccc(cc1)[C@@H]2C[C@@H](Cc3cc(ccc3N2)Cl)O	3.53	273.8	2	2	32.26	1
COc1ccc(cc1)c2nc([nH]n2)SCC=C	2062	247.3	1	4	50.8	5
c1ccc2c(c1)C(=O)C=C(C2=O)n3cc(nn3)CO	0.9208	255.2	1	6	85.08	2
c1cc(oc1)[C@@H]2C[C@@H](Cc3cc(ccc3N2)OC(F)(F)F)O	2952	313.3	2	4	54.63	3
c1cc2c(cc1OC(F)(F)F)C[C@H](C[C@H](N2)c3ccoc3)O	2952	313.3	2	4	54.63	3
c1ccc2c(c1)cc([nH]2)CNC3CCCCC3	4151	228.3	2	2	27.82	3
Cc1c(non1=O)C(=O)N/N=C/c2ccc(cc2)C(F)(F)F	1581	314.2	1	7	92.95	5
Cc1c(non1=O)C(=O)N/N=C/c2ccc(cc2)N(=O)=O	1025	291.2	1	10	138.8	5
Cc1c(non1=O)/C=N/NC(=O)c2ccc(cc2)N(=O)=O	1025	291.2	1	10	138.8	5
Cc1c(non1=O)/C=N/NC(=O)c2cccc(c2)N(=O)=O	1025	291.2	1	10	138.8	5
c1ccc(cc1)[C@@H]2C[C@@H](Cc3cc(ccc3N2)Br)O	3711	318.2	2	2	32.26	1
CCC(c1ccccc1)C(=O)Nc2ccncc2	2406	240.3	1	3	41.99	5
COc1ccc2c(c1)nc(c(n2)NC3CCCCC3)[S+](C)[O-]	2625	319.4	1	5	70.1	4
CN(C)c1ccc(cc1)CCC(=O)c2cccc(c2)O	2915	269.3	1	3	40.54	5
CS(=O)(=O)c1c(nc2ccccc2n1)NCCO	0.6545	267.3	2	6	92.18	4
Cc1c(c(ccc1OC)S(=O)(=O)NCc2ccccn2)C	2272	306.4	1	5	68.29	5
c1cc(ccc1n2c(c(cn2)C3=NCCCN3)N)Br	1423	320.2	2	5	68.23	2
c1cc(cc(c1)Br)n2c(c(cn2)C3=NCCCN3)N	1423	320.2	2	5	68.23	2
c1c(c[nH]c1C(=O)NCCCCNCCCNC(=O)c2cc(c[nH]2)Br)Br	1816	489.2	5	7	101.8	13
C[S+](c1c(nc2cc(ccc2n1)Cl)Cl)[O-]	1998	261.1	0	3	48.84	1
CC(C)(C)OC(=O)N1CCCC(C1)(c2cc3c([nH]2)cccn3)O	1986	317.4	2	6	78.45	4
c1ccc2c(c1)CCN(C2)CC(=O)Nc3ccc(cc3)Cl	3337	300.8	1	3	32.34	4
CN(C)c1ccc(cc1)C(=O)N/N=C/c2ccc(o2)N(=O)=O	1527	302.3	1	8	103.7	6
c1cc(oc1)C(=O)N/N=C/CCC/C=N/NC(=O)c2cccs2	1387	332.4	2	7	96.06	10
CCC(c1ccc(c(c1)OC)Oc2cc(cc(c2OC)OC)C(CC)O)O	2777	376.4	2	6	77.38	9
COc1ccc2c(c1)nc(c(n2)NCCO)S(=O)(=O)C	0.585	297.3	2	7	101.4	5
COc1ccc2c(c1)nc(c(n2)S(=O)(=O)C)NCCO	0.585	297.3	2	7	101.4	5
COc1c(ccc(c1)/C=C/C(=O)CC(=O)/C=C/c2cc(c(cc2)O)OC)O	1641	368.4	2	6	93.06	8
c1c(cc(cc1Cl)Cl)n2c(c(cn2)C3=NCCN3)N	1999	296.2	2	5	68.23	2
c1cc(c(cc1n2c(c(cn2)C3=NCCN3)N)Cl)Cl	1999	296.2	2	5	68.23	2
c1ccc(cc1)CNC(=O)c2ccc(o2)N(=O)=O	1558	246.2	1	6	88.06	5
COc1cc(c(c(c1O)OC)OC)/C=C/C(=O)c2ccc(c(c2)O)O	1.8	346.3	3	7	105.4	6
C=CCNC(=S)N/N=C/c1ccc2c(c1)n(=O)on2	1579	277.3	2	7	87.91	6
CCN(CCC(=O)Nc1cccnc1)C(=O)c2ccc(cc2)F	1.42	315.3	1	5	62.3	8
c1cc(sc1)C(=O)N/N=C/c2ccc(cc2)C(=O)O	1573	274.3	2	5	78.76	5
c1cc(sc1)[C@@H]2C[C@@H](Cc3cc(ccc3N2)OC(F)(F)F)O	3567	329.3	2	3	41.49	3
Cc1ccc(s1)[C@@H]2C[C@@H](Cc3cc(ccc3N2)F)O	3284	277.4	2	2	32.26	1
Cc1ccsc1[C@@H]2C[C@@H](Cc3cc(ccc3N2)F)O	3284	277.4	2	2	32.26	1
c1ccc(cc1)C(=O)N/N=C/CCC/C=N/NC(=O)c2ccco2	1555	326.3	2	7	96.06	10
CN(CCCCNC(=O)c1cc(c([nH]1)Br)Br)CCCNC(=O)c2cc(c([nH]2)Br)Br	3.27	661	4	7	93.02	13
c1cc(c(cc1/C=C/C(=O)O[C@@H]2C[C@@](C[C@H]([C@H]2OC(=O)/C=C/c3ccc(c(c3)O)O)O)(C(=O)O)O)O)O	1.15	516.5	7	12	211.3	9
Cc1ccc2c(c1)C[C@H](C[C@H](N2)c3ccccc3Cl)O	3852	287.8	2	2	32.26	1
c1ccc(cc1)[C@@H]2C[C@@H](Cc3cc(ccc3N2)OC(F)(F)F)O	3.66	323.3	2	3	41.49	3
CC(Cc1ccc(c(c1)OC)Oc2cc(cc(c2OC)OC)CC(C)O)O	2996	376.4	2	6	77.38	9
c1ccc(cc1)C(=O)N/N=C/c2ccc(cc2)C(=O)O	1913	268.3	2	5	78.76	5
Cc1cc(c(c(=O)o1)C(=O)NCc2ccccc2)O	2312	259.3	2	5	79.54	4
C/C(=N\Nc1ncnc2c1c3c(s2)CCCC3)/C	3091	260.4	1	4	50.17	2
c1cc(oc1)C(=O)N/N=C/CCC/C=N/NC(=O)c2ccncc2	0.605	327.3	2	8	108.9	10
Cc1ccc(s1)[C@@H]2C[C@@H](Cc3cc(ccc3N2)Cl)O	3735	293.8	2	2	32.26	1
Cc1ccsc1[C@@H]2C[C@@H](Cc3cc(ccc3N2)Cl)O	3735	293.8	2	2	32.26	1
COc1ccc(cc1OC)C(=O)N/N=C/c2ccc(o2)N(=O)=O	1413	319.3	1	9	118.9	7
c1ccc(cc1)NC(=O)Nc2ncc(s2)N(=O)=O	2745	264.3	2	7	99.84	5
Cc1ccc(o1)[C@@H]2C[C@@H](Cc3cc(ccc3N2)OC(F)(F)F)O	3315	327.3	2	4	54.63	3
c1cc(ccc1C(=O)N/N=C/c2ccc(o2)N(=O)=O)S(=O)(=O)N	0.6409	338.3	2	10	160.6	6
c1c(c([nH]c1C(=O)NCCCCN(CCCNC(=O)c2cc(c([nH]2)Br)Br)C(=O)CN=[N+]=[N-])Br)Br	2808	730	4	11	159.8	16
c1cc2c(cc1Cl)c(=O)c(cn2[C@H]3[C@@H]([C@@H]([C@H](O3)CO)O)O)C(=O)O	0.3715	355.7	4	8	129.2	3
COc1ccc(cc1O)CNCCCCCCNCc2ccc(c(c2)O)OC	2945	388.5	4	6	82.98	13
COc1cc(ccc1O)/C=N/NC(=O)c2cccs2	1767	276.3	2	5	70.92	5
c1c([nH]nc1N)C2CCCN(C2)C(=O)c3cc(no3)C(F)(F)F	1193	329.3	2	7	101	4
c1cc(c(cc1F)F)C(=O)Cn2cncn2	1534	223.2	0	4	47.78	3
Cc1ccc(s1)C(=O)NCCCCNCCCNC(=O)c2ccc(s2)C	2733	393.6	3	5	70.23	13
c1c(c2c(ncnc2n1[C@H]3[C@@H](C[C@H](O3)CO)O)N)C4=CCCCC4	1093	330.4	3	7	106.4	3
COc1cc(ccc1O)/C=N/NC(=O)c2ccccc2	1838	270.3	2	5	70.92	5
COc1cc(ccc1O)/C=N/NC(=O)c2ccncc2	1.1	271.3	2	6	83.81	5
CCOC(=O)c1cc2c(cc(c(c2[nH]1)OC)Br)OC	3118	328.2	1	5	60.55	5
COc1cc(cc(c1OC)OC)/C=C/C(=O)N/N=C/c2ccccc2O	2154	356.4	2	7	89.38	8
c1cc(sc1)C(=O)N/N=C/c2ccc(o2)N(=O)=O	1353	265.2	1	7	100.4	5
c1cc2c(cc1Br)n(cc(c2=O)C(=O)O)[C@H]3[C@@H]([C@@H]([C@H](O3)CO)O)O	0.4597	400.2	4	8	129.2	3
c1cc2c(cc1Br)c(=O)c(cn2[C@H]3[C@@H]([C@@H]([C@H](O3)CO)O)O)C(=O)O	0.4597	400.2	4	8	129.2	3
c1ccc(c(c1)OCC(=O)NCCc2cnc[nH]2)Cl	2186	279.7	2	5	67.01	7
c1cc([nH]c1C(=O)NCCCCNCCCNC(=O)c2ccc([nH]2)F)F	0.5186	367.4	5	7	101.8	13
c1ccc(cc1)CCC(=O)c2ccccc2O	3744	226.3	1	2	37.3	4
Cc1cs/c(=N\N=C\c2ccco2)/n1CC=C	2777	247.3	0	4	42.79	4
CCOc1ccc(c(c1C)C)S(=O)(=O)NCc2ccncc2	2594	320.4	1	5	68.29	6
CCOc1ccc(c(c1C)C)S(=O)(=O)NCc2ccccn2	2594	320.4	1	5	68.29	6
Cc1cc(c(c(c1OC)C)C)S(=O)(=O)Nc2cccnc2	2585	306.4	1	5	68.29	4
COc1ccc(cc1)C(=O)N/N=C/c2ccc(o2)N(=O)=O	1391	289.2	1	8	109.6	6
Cc1cccc(n1)C(=O)NCCCCNCCCNC(=O)c2cccc(n2)C	1076	383.5	3	7	96.01	13
c1ccc2c(c1)C[C@H](C[C@H](N2)c3c(cccc3Cl)F)O	3.49	291.7	2	2	32.26	1
c1ccc(cc1)C(=O)N/N=C/c2ccc(o2)N(=O)=O	1342	259.2	1	7	100.4	5
c1cc(ccc1/C=N/NC(=O)c2ccncc2)C(=O)O	0.9602	269.3	2	6	91.65	5
CCCCNc1c(nc2ccc(cc2n1)OC)Cl	3.89	265.7	1	4	47.04	5
c1ccc(cc1)CNCCCCCCNCc2ccccc2	4.22	296.4	2	2	24.06	11
CCc1cc(ccc1OCC)S(=O)(=O)Nc2cccnc2	2499	306.4	1	5	68.29	6
Cc1cc(c(c(=O)o1)C(=O)NCCCc2ccccc2)O	2931	287.3	2	5	79.54	6
c1c(cc(cc1Cl)Cl)n2c(c(cn2)C3=NCCCN3)N	2.1	310.2	2	5	68.23	2
c1cc(c(cc1n2c(c(cn2)C3=NCCCN3)N)Cl)Cl	2.1	310.2	2	5	68.23	2
CCOc1ccc(c(c1C)C)S(=O)(=O)Nc2cccnc2	2512	306.4	1	5	68.29	5
CCOc1ccc(c(c1C)C)S(=O)(=O)Nc2ccncc2	2512	306.4	1	5	68.29	5
C/C(=C\c1ccc(cc1)N(C)C)/C(=O)/C=C/c2ccc(cc2)N(C)C	4458	334.5	0	3	23.55	6
c1ccc(cc1)COc2ccc(cc2)C3=NOC(C3)C(=O)NO	1.71	312.3	2	6	80.15	6
c1ccc(cc1)/C=C/C(=O)N/N=C/c2ccc(c(c2)O)O	2268	282.3	3	5	81.92	5
Cc1ccc(s1)[C@@H]2C[C@@H](Cc3cc(ccc3N2)OC(F)(F)F)O	3.93	343.4	2	3	41.49	3
Cc1ccsc1[C@@H]2C[C@@H](Cc3cc(ccc3N2)OC(F)(F)F)O	3.93	343.4	2	3	41.49	3
Cc1cc(c(c(=O)o1)C(=O)NCCc2ccccc2)O	2686	273.3	2	5	79.54	5
COc1cc(cc(c1OC)OC)C(=O)CCC(=O)c2ccccc2	2432	328.4	0	5	61.83	8
COc1cc(cc(c1OC)OC)/C=N/NC(=O)/C=C/c2ccccc2	2783	340.4	1	6	69.15	8
CC(C)(c1cn(nn1)C2=CC(=O)c3ccccc3C2=O)O	1564	283.3	1	6	85.08	2
c1ccc(cc1)CC(=O)N/N=C/c2ccc(o2)N(=O)=O	1551	273.2	1	7	100.4	6
c1cc(ccc1C(=O)N/N=C/c2ccc(o2)N(=O)=O)N	0.8044	274.2	2	8	126.4	5
CCCCNc1c(nc2ccccc2n1)SC	3619	247.4	1	3	37.81	5
COc1ccc(cc1)NC(=O)Nc2ncc(s2)N(=O)=O	2649	294.3	2	8	109.1	6
CCCCNc1c(nc2cc(ccc2n1)OC)SC	3519	277.4	1	4	47.04	6
CCCCNc1c(nc2ccc(cc2n1)OC)SC	3519	277.4	1	4	47.04	6
c1csc(c1)C(=O)N/N=C/CCC/C=N/NC(=O)c2sccc2	1868	348.4	2	6	82.92	10
c1ccc2c(c1)C[C@H](C[C@H](N2)c3c(cccc3Cl)Cl)O	4021	308.2	2	2	32.26	1
CC1(N(=c2ccc(cc2=N1=O)CN(C)C/C=C/c3ccccc3)=O)C	3.03	337.4	0	5	60.74	5
c1cc(ccc1[C@@H]2C[C@@H](Cc3cc(ccc3N2)F)O)Cl	3574	291.7	2	2	32.26	1
c1ccc(c(c1)[C@@H]2C[C@@H](Cc3cc(ccc3N2)Cl)O)F	3574	291.7	2	2	32.26	1
c1c[nH]c(c1)/C=C\2/C(=O)/C(=C/c3[nH]ccc3)/CC2	2434	238.3	2	3	48.65	2
COc1ccc(cc1)CNCCCCCCNCc2ccc(cc2)OC	4022	356.5	2	4	42.52	13
COc1cc(cc(c1)OC)C(=O)CCC(=O)c2ccccc2	2541	298.3	0	4	52.6	7
COc1ccc(cc1OC)C(=O)CCC(=O)c2ccccc2	2541	298.3	0	4	52.6	7
COc1ccc(c(c1)OC)C(=O)CCC(=O)c2ccccc2	2541	298.3	0	4	52.6	7
CS(=O)(=O)c1c(nc2ccccc2n1)Cl	1264	242.7	0	4	59.92	1
CCCCNc1c(nc2cc(ccc2n1)OC)NCCCC	3949	302.4	2	5	59.07	9
c1c(c([nH]c1C(=O)NCCCCNCCCNC(=O)c2cc(c([nH]2)Br)Br)Br)Br	2854	647	5	7	101.8	13
c1ccc(cc1)C(=O)N/N=C/CCC/C=N/NC(=O)c2cccs2	1913	342.4	2	6	82.92	10
c1cc(ccc1[C@@H]2C[C@@H](Cc3cc(ccc3N2)Cl)O)Cl	4097	308.2	2	2	32.26	1
c1ccc(c(c1)[C@@H]2C[C@@H](Cc3cc(ccc3N2)Cl)O)Cl	4097	308.2	2	2	32.26	1
Cc1cc(c(cc1S(=O)(=O)Nc2cccnc2)C(C)C)OC	2913	320.4	1	5	68.29	5
Cc1cc(c(c(=O)o1)C(=O)Nc2ccccc2)O	2509	245.2	2	5	79.54	3
COc1ccc2c(c1)nc(c(n2)S(=O)(=O)C)Cl	1321	272.7	0	5	69.15	2
COc1cccc(c1)C(=O)CCC(=O)c2ccccc2	2637	268.3	0	3	43.37	6
COc1ccc(cc1)C(=O)CCC(=O)c2ccccc2	2637	268.3	0	3	43.37	6
COc1cc(ccc1Oc2cc(cc(c2OC)OC)C=O)C=O	1022	316.3	0	6	71.06	7
c1c(ccnc1)C(=O)N/N=C/CCC/C=N/NC(=O)c2ccncc2	0.3461	338.4	2	8	108.7	10
Cc1ccccc1OCC(=O)NCCC(=O)Nc2ccc(cc2)O	2483	328.4	3	6	87.66	9
Cc1ccccc1OCC(=O)NCCC(=O)NCc2ccccc2	2686	326.4	2	5	67.43	10
c1c(c2c(ncnc2n1[C@H]3[C@@H](C[C@H](O3)CO)O)N)C4CCCCC4	1817	332.4	3	7	106.4	3
CC(C)CNc1c(nc2ccc(cc2n1)OC)SC	3464	277.4	1	4	47.04	5
CC(C)CNc1c(nc2cc(ccc2n1)OC)SC	3464	277.4	1	4	47.04	5
c1ccc(cc1)C(=O)N/N=C/CCC/C=N/NC(=O)c2ccccc2	2121	336.4	2	6	82.92	10
c1c(c([nH]c1C(=O)NCCCNCCCCNCCCNC(=O)c2cc(c([nH]2)Br)Br)Br)Br	2694	704.1	6	8	113.8	17
c1c(c([nH]c1C(=O)NCCCCNCCCNC(=O)c2cc(c([nH]2)Cl)Cl)Cl)Cl	2527	469.2	5	7	101.8	13
c1c(c([nH]c1C(=O)NCCCCCNC(=O)c2cc(c([nH]2)Br)Br)Br)Br	3348	603.9	4	6	89.78	10
c1ccc(cc1)C(=O)CCC(=O)c2ccccc2	2729	238.3	0	2	34.14	5
c1cc2c(cc1Cl)cc([nH]2)CNC3CCCCC3	4809	262.8	2	2	27.82	3
c1cc(sc1)C(=O)N/N=C/CCC/C=N/NC(=O)c2ccncc2	1002	343.4	2	7	95.81	10
Cc1cc(no1)NS(=O)(=O)C2CCN(CC2)C(=O)Cc3ccc(c(c3)Cl)Cl	2958	432.3	1	7	92.51	6
CC(=O)N1C(SC(=N1)N(c2ccccc2)C(=O)C)c3cccs3	1715	345.4	0	5	52.98	5
CC/C(=N\Nc1ncnc2c1c3c(s2)CCCC3)/CC	4033	288.4	1	4	50.17	4
Cc1cs/c(=N/N=C/C=C/c2ccco2)/n1CC=C	3123	273.4	0	4	42.79	5
c1cc(ccc1[C@@H]2C[C@@H](Cc3cc(ccc3N2)Cl)O)Br	4265	352.7	2	2	32.26	1
C[S+](c1c(nc2cc(ccc2n1)Cl)NC3CCCCC3)[O-]	3356	323.8	1	4	60.87	3
c1cc(c(cc1F)F)/C(=N\NC(=O)N)/Cn2cncn2	0.7286	280.2	2	7	98.19	5
c1cc(sc1)C(CC(=O)O)N2C(=O)c3ccc(cc3C2=O)C(=O)O	1652	345.3	2	7	112	5
COc1cc(cc(c1O)N(=O)=O)/C=N/NC(=O)CCc2ccccc2	2292	343.3	2	8	116.7	8
c1ccc(cc1)CCC(c2ccc(cc2)N(=O)=O)O	3402	257.3	1	4	66.05	5
C/C(=N\NC(=S)Nc1ccccc1)/c2ccccn2	2353	270.4	2	4	49.31	5
c1cc(ccc1C(=O)N/N=C/c2ccc(o2)N(=O)=O)N(=O)=O	1768	304.2	1	10	146.2	6
c1cc(cc(c1)N(=O)=O)C(=O)N/N=C/c2ccc(o2)N(=O)=O	1768	304.2	1	10	146.2	6
c1cc(oc1)C(CC(=O)O)N2C(=O)c3ccc(cc3C2=O)C(=O)O	1588	329.3	2	8	125.1	5
c1ccc(cc1)C(=O)N/N=C/CCC/C=N/NC(=O)c2ccncc2	1111	337.4	2	7	95.81	10
CC(C)(C)/C=N/Nc1c2c3c(sc2ncn1)CCCC3	3987	288.4	1	4	50.17	3
c1c(c([nH]c1C(=O)NCCSCCNC(=O)c2cc(c([nH]2)Br)Br)Br)Br	2883	622	4	6	89.78	10
COc1ccc(cc1)C(CC(=O)O)N2C(=O)c3ccc(cc3C2=O)C(=O)O	2084	369.3	2	8	121.2	6
COc1ccc(cc1OC)/C=C/C(=O)N/N=C/c2ccccc2O	2385	326.3	2	6	80.15	7
COc1cc(cc(c1OC)OC)/C=C/C(=O)N/N=C/c2cc(c(c(c2)OC)O)N(=O)=O	1978	431.4	2	11	144.4	10
CC(=O)Cc1ccc(c(c1)OC)Oc2cc(cc(c2OC)OC)CC(=O)C	2552	372.4	0	6	71.06	9
CCCCNc1ccc(cc1)C(=O)N/N=C/c2ccc(o2)N(=O)=O	2377	330.3	2	8	112.4	9
c1c[nH]c(c1)/C=C\2/C(=O)/C(=C/c3[nH]ccc3)/CCC2	2762	252.3	2	3	48.65	2
Cc1ccc(cc1)C(=O)N/N=C/c2ccc(o2)N(=O)=O	1715	273.2	1	7	100.4	5
Cc1cccc(c1)C(=O)N/N=C/c2ccc(o2)N(=O)=O	1715	273.2	1	7	100.4	5
CC(=O)N1C(OC(=N1)c2ccc(cc2)OC)c3ccc(o3)N(=O)=O	1116	331.3	0	9	110.1	5
CCCOc1cc(c(cc1C)S(=O)(=O)Nc2cccnc2)C	2919	320.4	1	5	68.29	6
CC(=O)N1C(OC(=N1)c2ccc(cc2)OC)c3ccc(s3)N(=O)=O	1745	347.3	0	8	96.95	5
CSc1c(nc2ccccc2n1)Cl	3.13	210.7	0	2	25.78	1
c1ccc2c(c1)C(=O)N(C2=O)Nc3nc(cs3)CCl	1536	293.7	1	5	62.3	3
CN(C)c1ccc(cc1)/C=C/C(=O)c2cccc(c2)N	2.98	266.3	1	3	46.33	4
CC(=O)c1c(c([nH]c1C(=O)NCCCCN(CCCNC(=O)c2c(c(c([nH]2)Br)Br)C(=O)C)C(=O)C)Br)Br	2736	773.1	4	10	144.2	16
CSc1c(nc2cc(ccc2n1)Br)NCCO	2253	314.2	2	4	58.04	4
CCCc1ccc(cc1)C(=O)N/N=C/c2ccc(o2)N(=O)=O	2402	301.3	1	7	100.4	7
CC(=O)N1C(OC(=N1)c2ccc(cc2)C(=O)OC)c3ccc(s3)N(=O)=O	1557	375.4	0	9	114	6
CCOc1ccc(cc1)NC(=O)Nc2ncc(s2)N(=O)=O	2982	308.3	2	8	109.1	7
C/C(=C\Cc1c(c(ccc1O)C(=O)/C=C/c2ccc(cc2)O)O)/C	3.98	324.4	3	4	77.76	5
CCN(CC)NC(=O)c1ccc(cc1)OCc2ccccc2	3282	298.4	1	4	41.57	8
CCCc1ccc(c(c1)OC)Oc2cc(cc(c2O)OC)CCC	4.53	330.4	1	4	47.92	8
c1c(c(oc1C(=O)NCCCCNCCCNC(=O)c2cc(c(o2)Br)Br)Br)Br	3446	649	3	7	96.51	13
c1cc(c(cc1F)F)C(=O)Cn2cnc(n2)N(=O)=O	1371	268.2	0	7	93.6	4
CC(=O)N1C(OC(=N1)c2ccccc2)c3ccc(o3)N(=O)=O	1131	301.3	0	8	100.9	4
Cc1ccccc1OCC(=O)NCCC(=O)Nc2ccccc2O	2331	328.4	3	6	87.66	9
c1ccc2c(c1)C(=O)N(C2=O)C(CC(=O)O)c3ccco3	1938	285.3	1	6	87.82	4
c1cc(ccc1CNCCNCc2ccc(cc2)N(=O)=O)N(=O)=O	2.7	330.3	2	8	115.7	9
COc1ccc(cc1O)CNCCCCCCCCNCc2ccc(c(c2)O)OC	3709	416.6	4	6	82.98	15
C/C(=C\c1ccc(cc1)OC)/C(=O)/C=C/c2cc(c(c(c2)OC)OC)OC	3.88	368.4	0	5	53.99	8
Cc1cc(c(c(=O)o1)C(=O)Nc2ccc3c(c2)OCO3)O	1.97	289.2	2	7	98	3
CN(C)c1ccc(cc1)/C=C/C(=O)c2ccc(cc2)OC	3871	281.3	0	3	29.54	5
CCOc1ccc(cc1)C(=O)N/N=C/c2ccc(o2)N(=O)=O	1637	303.3	1	8	109.6	7
c1cc(ccc1CN=[N+]=[N-])/C=C/2\CC/C(=C\c3ccc(cc3)CN=[N+]=[N-])/C2=O	3845	370.4	0	7	116.6	6
CN(C)c1ccc(cc1)/C=C/C(=O)c2cccc(c2)O	3374	267.3	1	3	40.54	4
COc1ccc(cc1OC)/C=N/NC(=O)/C=C/c2ccccc2	2994	310.3	1	5	59.92	7
CC(=O)N1C(OC(=N1)c2ccccc2)c3ccc(s3)N(=O)=O	1702	317.3	0	7	87.72	4
c1ccc2c(c1)C(=O)N(C2=O)C(CC(=O)O)c3cccs3	2	301.3	1	5	74.68	4
CC(C)(C)OC(=O)N1CCCC(C1)c2cn3cccnc3n2	2654	302.4	0	6	59.73	4
CC(=O)N1C(SC(=N1)N(c2ccccc2)C(=O)C)c3ccc(s3)N(=O)=O	1565	390.4	0	8	98.8	6
CC(C)CCNc1c(nc2ccc(cc2n1)OC)SC	3927	291.4	1	4	47.04	6
CS(=O)(=O)c1c(nc2cc(ccc2n1)Br)NCCO	1339	346.2	2	6	92.18	4
COc1ccc2c(c1)nc(c(n2)Cl)SC	3154	240.7	0	3	35.01	2
COc1ccc2c(c1)nc(c(n2)SC)Cl	3154	240.7	0	3	35.01	2
c1cc(nc(c1)Cl)C(=O)NCCCCNCCCNC(=O)c2cccc(n2)Cl	1278	424.3	3	7	96.01	13
COc1ccc(cc1)C(CC(=O)O)N2C(=O)c3ccccc3C2=O	2589	325.3	1	6	83.91	5
c1cc(ccc1C(=O)N/N=C/c2ccc(o2)N(=O)=O)Br	2.23	338.1	1	7	100.4	5
c1ccc(cc1)S(=O)(=O)N2CCc3c2cccc3	2358	259.3	0	3	37.38	2
c1cc(ccc1NC(=O)Nc2ncc(s2)N(=O)=O)F	2847	282.3	2	7	99.84	5
C=CCNC(=S)N/N=C/c1ccc2ccccc2c1	3015	269.4	2	3	36.42	6
c1cc(ccc1NC(=O)Nc2ncc(s2)N(=O)=O)Cl	3322	298.7	2	7	99.84	5
c1cc(ccc1C(CCc2ccc3c(c2)OCO3)O)Cl	3604	290.7	1	3	38.69	4
c1ccc(c(c1)N)NC(=O)CCNC(=O)COc2ccccc2N(=O)=O	1298	358.3	3	9	139.3	10
COc1cc(cc(c1OC)OC)/C=C/C(=O)c2ccccc2	3691	298.3	0	4	44.76	6
CCCCNc1c(nc2ccccc2n1)S(=O)(=O)C	2438	279.4	1	5	71.95	5
c1ccc(cc1)C[C@@H](C(=O)NC2(CC2)C#N)NC(=O)c3ccccc3	2205	333.4	2	5	81.99	9
COc1ccc(cc1OC)/C=C/C(=O)N/N=C/c2cc(c(c(c2)OC)O)N(=O)=O	2257	401.4	2	10	135.2	9
COc1ccc(cc1O)/C=N/NC(=O)/C=C/c2ccccc2	2522	296.3	2	5	70.92	6
COc1cc(ccc1O)/C=N/NC(=O)/C=C/c2ccccc2	2522	296.3	2	5	70.92	6
C=CCNC(=S)N/N=C/c1ccnc2c1cccc2	2414	270.4	2	4	49.31	6
c1ccc2c(c1)CCN2S(=O)(=O)c3ccc(cc3)Cl	2879	293.8	0	3	37.38	2
CCc1ccc(cc1)C(=O)N/N=C/c2ccc(o2)N(=O)=O	2022	287.3	1	7	100.4	6
C/C(=C\c1ccc(cc1)OC)/C(=O)/C=C/c2ccc(cc2)N(C)C	4.41	321.4	0	3	29.54	6
C/C(=C\c1ccc(cc1)N(C)C)/C(=O)/C=C/c2ccc(cc2)OC	4.41	321.4	0	3	29.54	6
CCCCNc1c(nc2cc(ccc2n1)OC)S(=O)(=O)C	2332	309.4	1	6	81.18	6
CCCCNc1c(nc2ccc(cc2n1)OC)S(=O)(=O)C	2332	309.4	1	6	81.18	6
C/C(=C\c1c\2c(ccc1)NC(=O)/C2=N\Nc3ccc(cc3)S(=O)(=O)N)/C	1656	370.4	3	7	113.6	4
C/C(=C\COc1c(cc(cc1)/C=C/C(=O)c2cc(c(c(c2)OC)OC)OC)OC)/C	3.8	412.5	0	6	63.22	10
C/C(=C\COc1c(cc(cc1)C(=O)/C=C/c2cc(c(c(c2)OC)OC)OC)OC)/C	3.8	412.5	0	6	63.22	10
C=CCNC(=S)N/N=C/c1cc2ccccc2o1	2809	259.3	2	4	49.56	6
c1cc(cnc1)Oc2ccc(cc2)OCCOC3CCCCO3	3256	315.4	0	5	49.81	7
Cc1ccccc1OCC(=O)NCCC(=O)Nc2ccccc2	2652	312.4	2	5	67.43	9
c1cc(ccc1NC(=O)Nc2ncc(s2)N(=O)=O)N(=O)=O	2745	309.3	2	10	145.7	6
CC(=O)N1C(OC(=N1)c2ccc(cc2)N(=O)=O)c3ccc(o3)N(=O)=O	1465	346.3	0	11	146.7	5
C/C(=C\CC/C(=C\Cc1c(c(c(cc1O)O)C(=O)CCc2ccc(cc2)O)O)/C)/C	4259	410.5	4	5	97.99	9
Cc1cs/c(=N\N=C\c2cccs2)/n1CC=C	3242	263.4	0	3	29.65	4
COc1cc(cc(c1OC)N(=O)=O)/C=C/C(=O)N/N=C/c2ccccc2O	2106	371.3	2	9	126	8
c1ccc(cc1)/C=C/C(=O)N/N=C/c2ccccc2O	2541	266.3	2	4	61.69	5
c1ccc(cc1)/C=C/C(=O)N/N=C/c2ccc(cc2)O	2541	266.3	2	4	61.69	5
CC(=O)OC[C@@H]1[C@H]([C@@H]([C@H]([C@H](O1)OCc2cc(no2)c3ccccc3)OC(=O)C)OC(=O)C)OC(=O)C	2279	505.5	0	12	149.7	13
c1c(c([nH]c1C(=O)NCCCCCCCCNC(=O)c2cc(c([nH]2)Br)Br)Br)Br	4296	646	4	6	89.78	13
CCCc1ccc(c(c1)OC)Oc2cc(cc(c2OC)OC)CCC	4713	344.4	0	4	36.92	9
CCCCc1ccc(cc1)C(=O)N/N=C/c2ccc(o2)N(=O)=O	2798	315.3	1	7	100.4	8
c1ccc(cc1)NC(=S)N/N=C/C=C/c2ccco2	3012	271.3	2	4	49.56	6
CC1Cc2ccccc2N1S(=O)(=O)c3ccc(cc3)NC(=O)C	2.5	330.4	1	5	66.48	4
c1ccc(cc1)/C=C/C(=O)c2cccc(c2)O	3389	224.3	1	2	37.3	3
c1ccc(cc1)C(=O)/C=C/c2ccccc2O	3389	224.3	1	2	37.3	3
c1ccc(cc1)C(=O)/C=C/c2cccc(c2)O	3389	224.3	1	2	37.3	3
CN(C)c1ccc(cc1)/C=C/C(=O)c2ccccc2O	4008	267.3	1	3	40.54	4
c1ccc(cc1)NC(=S)N/N=C/c2cccs2	2616	261.4	2	3	36.42	5
CC(C)CNc1c(nc2ccc(cc2n1)OC)S(=O)(=O)C	2304	309.4	1	6	81.18	5
CC(C)CNc1c(nc2cc(ccc2n1)OC)S(=O)(=O)C	2304	309.4	1	6	81.18	5
COc1cc(cc(c1OC)OC)[C@@H]2c3cc4c(cc3[C@@H]([C@@H]5[C@@H]2C(=O)OC5)O)OCO4	1825	414.4	1	8	92.68	4
C[C@@H]1[C@H]([C@@H](O[C@H]1c2cc(c(c(c2)OC)OC)OC)c3cc(c(c(c3)OC)OC)OC)C	3815	432.5	0	7	64.61	8
COc1ccc(cc1)S(=O)(=O)N2CCc3c2cccc3	2289	289.3	0	4	46.61	3
c1c(ccnc1)/C=C\2/C(=O)/C(=C/c3ccncc3)/CC2	2139	262.3	0	3	42.85	2
c1ccc(cc1)/C=N/NC(=S)Nc2ccccc2	2615	255.3	2	3	36.42	5
CC(/C(=N/NC(=S)N)/C)Oc1cccc2c1cccc2	2866	287.4	2	4	59.64	5
CC(/C(=N/NC(=S)N)/C)Oc1ccc2ccccc2c1	2866	287.4	2	4	59.64	5
c1cc(ccc1C(=O)N/N=C/c2ccc(o2)N(=O)=O)Cl	2004	293.7	1	7	100.4	5
CS(=O)(=O)c1c(nc2cc(ccc2n1)Cl)Cl	2044	277.1	0	4	59.92	1
CN(c1ccc(cc1)/C=C\2/C(=O)/C(=C/c3ccc(cc3)N(C)C)/CC2)C	4448	346.5	0	3	23.55	4
c1cc(ccc1C(CC(=O)O)N2C(=O)c3ccc(cc3C2=O)C(=O)O)N(=O)=O	1954	384.3	2	10	157.8	6
Cc1ccc(cc1)C(CC(=O)O)N2C(=O)c3ccc(cc3C2=O)C(=O)O	2583	353.3	2	7	112	5
COc1cc2c(cc1OC)/C(=N/NC(=S)Nc3ccccc3)/CC2	2907	341.4	2	5	54.88	6
c1ccc(cc1)NC(=S)N/N=C/2\CCc3c2cccc3	3063	281.4	2	3	36.42	4
CCCOc1ccc(cc1)C(=O)N/N=C/c2ccc(o2)N(=O)=O	2009	317.3	1	8	109.6	8
c1ccc(cc1)CCC(=O)c2ccc(cc2)N(=O)=O	3264	255.3	0	4	62.89	5
c1cc(c(c(c1)Cl)[C@@H]2C[C@@H](Cc3cc(ccc3N2)Cl)O)F	4114	326.2	2	2	32.26	1
CC(=O)OC[C@@H]1[C@H]([C@@H]([C@H]([C@H](O1)OCc2cc(no2)c3ccc4c(c3)OCO4)OC(=O)C)OC(=O)C)OC(=O)C	1766	549.5	0	14	168.1	13
COc1cc(cc(c1OC)N(=O)=O)/C=C/C(=O)N/N=C/c2cc(c(c(c2)OC)O)N(=O)=O	1901	446.4	2	13	181	10
Cc1ccc2c(c1)C(=O)N(C2=O)C(CC(=O)O)c3ccco3	2354	299.3	1	6	87.82	4
CCOC(=O)c1cn(nn1)C2=CC(=O)c3ccccc3C2=O	1906	297.3	0	7	91.15	4
Cc1ccc(cc1)C2=NN(C(O2)c3ccc(o3)N(=O)=O)C(=O)C	1511	315.3	0	8	100.9	4
c1cc(c(cc1F)F)/C(=N\NC(=S)N)/Cn2cncn2	1444	296.3	2	6	81.12	5
c1cc(ccc1C#N)C(=O)N/N=C/c2ccc(o2)N(=O)=O	1389	284.2	1	8	124.2	6
c1cc(c(c(c1)Cl)[C@@H]2C[C@@H](Cc3cc(ccc3N2)Cl)O)Cl	4589	342.6	2	2	32.26	1
COc1cc(cc(c1OC)OC)C2CCC(O2)c3ccccc3	4281	314.4	0	4	36.92	5
C/C(=C\c1ccc(cc1)OC)/C(=O)/C=C/c2ccc(c(c2)OC)OC	4146	338.4	0	4	44.76	7
c1cc(ccc1C(CC(=O)O)N2C(=O)c3ccc(cc3C2=O)C(=O)O)O	1686	355.3	3	8	132.2	5
COc1ccc(cc1)C[C@@H](C(=O)O)N[C@H](c2ccccc2)C(F)(F)F	0.7099	353.3	2	4	58.56	8
COc1ccc(cc1)C[C@@H](C(=O)O)N[C@@H](c2ccccc2)C(F)(F)F	0.7099	353.3	2	4	58.56	8
c1ccc(c(c1)C(CC(=O)O)N2C(=O)c3ccc(cc3C2=O)C(=O)O)N(=O)=O	1969	384.3	2	10	157.8	6
COc1ccc2c(c1)nc(c(n2)NC3CCCCC3)SC	4335	303.4	1	4	47.04	4
COc1ccc2c(c1)nc(c(n2)SC)NC3CCCCC3	4335	303.4	1	4	47.04	4
c1cc(cnc1)Oc2ccc(cc2)OCC[Se]C#N	3077	319.2	0	4	55.14	7
CC(=O)N1C(OC(=N1)c2ccc(cc2)N(=O)=O)c3ccc(s3)N(=O)=O	1976	362.3	0	10	133.5	5
COc1ccc(cc1)/C=N/NC(=O)/C=C/c2ccccc2	3008	280.3	1	4	50.69	6
c1ccc(cc1)Oc2ccc(cc2)OCCOC(=O)N	2604	273.3	1	5	70.78	7
c1ccc(cc1)/C=C/C(=O)c2ccccc2O	4045	224.3	1	2	37.3	3
CN(C)c1ccc(cc1)/C=C/C(=O)c2ccccc2	3789	251.3	0	2	20.31	4
c1cc(c(cc1F)F)/C(=N\NC(=O)N)/Cn2cnc(n2)N(=O)=O	0.709	325.2	2	10	144	6
c1c(c([nH]c1C(=O)NCCCCCCNCCCCCCNC(=O)c2cc(c([nH]2)Br)Br)Br)Br	4367	717.1	5	7	101.8	18
COc1ccc(c(c1)N(=O)=O)/N=N/c2nccn2CC(=O)N3CCOCC3	1949	374.4	0	11	127.1	7
c1ccc(c(c1)/C=N/NC(=O)/C=C/c2ccc3c(c2)OCO3)O	2173	310.3	2	6	80.15	5
c1cc(ccc1C(CC(=O)O)N2C(=O)c3ccc(cc3C2=O)C(=O)O)Cl	2613	373.7	2	7	112	5
c1cc(sc1C(=O)NCCCCNCCCNC(=O)c2ccc(s2)Br)Br	3135	523.3	3	5	70.23	13
COc1ccc(cc1O)CNCCCCCCCCCCNCc2ccc(c(c2)O)OC	4314	444.6	4	6	82.98	17
COc1ccc(cc1)CNCCCCCCCCNCc2ccc(cc2)OC	4748	384.6	2	4	42.52	15
c1cc2c(cc1C(CC(=O)O)N3C(=O)c4ccc(cc4C3=O)C(=O)O)OCCO2	1588	397.3	2	9	130.4	5
c1ccc(cc1)CNCCCCCCCCNCc2ccccc2	4931	324.5	2	2	24.06	13
COc1c(c(cc(c1)/C=C\2/C(=O)/C(=C/c3cc(c(c(c3)OC)OC)OC)/CCC2)OC)OC	3539	454.5	0	7	72.45	8
Cc1cc(c(c(=O)o1)C(=S)Nc2ccccc2)O	3273	261.3	2	4	62.47	3
C/C(=C\COc1c(cc(cc1)/C=C/C(=O)c2cc(c(cc2)OC)OC)OC)/C	4.04	382.4	0	5	53.99	9
C/C(=C\COc1c(cc(cc1)C(=O)/C=C/c2cc(c(cc2)OC)OC)OC)/C	4.04	382.4	0	5	53.99	9
c1ccc(cc1)/C=C/C(=O)N/N=C/c2ccccc2	2764	250.3	1	3	41.46	5
Cc1cs/c(=N\N=C\C=C\c2cccs2)/n1CC=C	3568	289.4	0	3	29.65	5
Cc1ccc(cc1)C2=NN(C(O2)c3ccc(s3)N(=O)=O)C(=O)C	2.11	331.3	0	7	87.72	4
Cc1cs/c(=N\N=C\C=C\c2ccccc2)/n1CC=C	3572	283.4	0	3	29.65	5
Cc1ccc2c(c1)C(=O)N(C2=O)C(CC(=O)O)c3cccs3	2419	315.3	1	5	74.68	4
CC(C)CCNc1c(nc2ccc(cc2n1)OC)S(=O)(=O)C	2711	323.4	1	6	81.18	6
CC(=O)N1C(OC(=N1)c2ccc(cc2)Br)c3ccc(o3)N(=O)=O	2059	380.2	0	8	100.9	4
c1c(ccnc1)/C=C\2/C(=O)/C(=C/c3ccncc3)/CCC2	2434	276.3	0	3	42.85	2
CCCc1ccc(cc1)C2=NN(C(O2)c3ccc(s3)N(=O)=O)C(=O)C	2648	359.4	0	7	87.72	6
C/C(=C\Cc1c(ccc(c1)CCC(=O)c2c(c3c(cc2O)OC(CC3)(C)C)O)O)/C	4915	410.5	3	5	86.99	6
Cc1ccc2c(c1)C(=O)N(C2=O)C(CC(=O)O)c3ccc(cc3)OC	3015	339.3	1	6	83.91	5
CCOc1ccc(cc1C(C)(C)C)S(=O)(=O)Nc2cccnc2	3408	334.4	1	5	68.29	6
CC(=O)N1C(OC(=N1)c2ccc(cc2)C#N)c3ccc(o3)N(=O)=O	1134	326.3	0	9	124.6	5
C/C(=C\c1ccccc1)/C(=O)/C=C/c2ccc(cc2)N(C)C	4448	291.4	0	2	20.31	5
C/C(=C\c1ccc(cc1)N(C)C)/C(=O)/C=C/c2ccccc2	4448	291.4	0	2	20.31	5
CCCCNc1c(nc2ccc(cc2n1)Cl)SC	4289	281.8	1	3	37.81	5
Cc1ccc(cc1)C(CC(=O)O)N2C(=O)c3ccccc3C2=O	3006	309.3	1	5	74.68	4
C/C(=C\COc1c(cc(cc1)/C=C/C(=O)c2ccc(cc2)O)OC)/C	4188	338.4	1	4	55.76	7
C/C(=C\COc1c(cc(cc1)C(=O)/C=C/c2ccc(cc2)O)OC)/C	4188	338.4	1	4	55.76	7
CCOc1ccc(cc1)C2=NN(C(O2)c3ccc(s3)N(=O)=O)C(=O)C	2117	361.4	0	8	96.95	6
c1ccc2c(c1)C[C@@H]3C[C@H](N2O3)c4ccco4	3078	227.3	0	3	25.61	1
c1cc(cnc1)Oc2ccc(cc2)OCCSC#N	2719	272.3	0	4	55.14	7
CCCCOc1ccc(cc1)NC(=O)Nc2ncc(s2)N(=O)=O	3693	336.4	2	8	109.1	9
CN(c1ccc(cc1)/C=C\2/C(=O)/C(=C/c3ccc(cc3)N(C)C)/CCC2)C	4798	360.5	0	3	23.55	4
Cc1ccc(cc1)S(=O)(=O)N2CCc3c2cccc3	2742	273.4	0	3	37.38	2
c1ccc2c(c1)C(=O)N(C2=O)C(CC(=O)O)c3ccc(cc3)O	2057	311.3	2	6	94.91	4
c1ccc2c(c1)CCN2S(=O)(=O)c3ccc(cc3)F	2606	277.3	0	3	37.38	2
c1ccc2c(c1)C[C@@H]3C[C@H](N2O3)c4cccs4	3445	243.3	0	2	12.47	1
c1cc(ccc1C(=O)N/N=C/c2ccc(o2)N(=O)=O)I	2177	385.1	1	7	100.4	5
CC(C)c1ccc(cc1)C(=O)N/N=C/c2ccc(o2)N(=O)=O	2457	301.3	1	7	100.4	6
CCc1ccc(cc1)C(CC(=O)O)N2C(=O)c3ccc(cc3C2=O)C(=O)O	2913	367.4	2	7	112	6
c1ccc(cc1)/C=C/C(=O)N/N=C/c2ccc(cc2)N(=O)=O	2884	295.3	1	6	87.28	6
c1cc(ccc1Nc2nc(nc(n2)N)N)[As]3SCC(S3)CO	1661	398.3	4	7	123	4
c1ccc2c(c1)C(=O)N(C2=O)C(CC(=O)O)c3ccc4c(c3)OCCO4	2039	353.3	1	7	93.14	4
c1ccc(cc1)/C=C/C(=O)N/N=C/c2ccc(cc2)F	2846	268.3	1	3	41.46	5
CCCCOc1ccc(cc1)C(=O)N/N=C/c2ccc(o2)N(=O)=O	2408	331.3	1	8	109.6	9
c1ccc(cc1)[C@@H]2C[C@@H]3Cc4ccccc4N2O3	3548	237.3	0	2	12.47	1
CCn1c(cc2c1c(c(cc2OC)Br)OC)C(=O)OCC	3683	356.2	0	5	49.69	6
CCCc1ccc(c(c1)OC)Oc2cc(cc(c2OCC=C)OC)CCC	5441	370.5	0	4	36.92	11
c1ccc2c(c1)CCCN2S(=O)(=O)c3ccc(cc3)Cl	3.14	307.8	0	3	37.38	2
c1ccc2c(c1)C(=O)N(C2=O)C(CC(=O)O)c3ccc(cc3)N(=O)=O	2175	340.3	1	8	120.5	5
CC(=O)N1C(OC(=N1)c2ccc(cc2)Cl)c3ccc(s3)N(=O)=O	2193	351.8	0	7	87.72	4
CC(=O)N1C(OC(=N1)c2ccc(cc2)Cl)c3ccc(o3)N(=O)=O	1698	335.7	0	8	100.9	4
c1cc(cc(c1)O)C(=O)/C=C/c2ccc3c(c2)OCO3	2993	268.3	1	4	55.76	3
Cc1ccc(cc1)NC(=S)N/N=C/2\CCc3c2cc(c(c3)OC)OC	3337	355.5	2	5	54.88	6
CS(=O)(=O)c1c(nc2cc(ccc2n1)Br)Cl	2273	321.6	0	4	59.92	1
COc1cccc(c1OC)/C=C/2\CCC/C(=C\c3cc(c(c(c3)OC)OC)OC)/C2=O	3855	424.5	0	6	63.22	7
CCCc1ccc(c(c1)OC)Oc2cc(cc(c2OC(=O)C)OC)CCC	4.79	372.5	0	5	53.99	10
CCCCc1ccc(cc1)C2=NN(C(O2)c3ccc(o3)N(=O)=O)C(=O)C	2505	357.4	0	8	100.9	7
COc1ccc(c(c1)N(=O)=O)N2CCN(CC2)C(=O)COc3ccc(cc3)C4CCCCC4	4353	453.5	0	8	87.83	8
COc1cc(ccc1Oc2cc(cc(c2OC)OC)CC=C)CC=C	4454	340.4	0	4	36.92	9
c1ccc(cc1)/C=C/C(=O)N/N=C/c2ccc(cc2)Br	3512	329.2	1	3	41.46	5
CCCc1ccc(c(c1)OC)Oc2cc(cc(c2OCC)OC)CCC	5318	358.5	0	4	36.92	10
C/C=C/c1ccc(c(c1)OC)Oc2cc(cc(c2OC)OC)/C=C/C	4411	340.4	0	4	36.92	7
Cc1ccc(cc1)NC(=S)N/N=C/2\CCc3c2cccc3	3507	295.4	2	3	36.42	4
CC(C)(C)OC(=O)N1CCCC(C1)c2cn3c(n2)ccc(n3)Cl	3137	336.8	0	6	59.73	4
c1ccc2c(c1)C(=O)N(C2=O)C(CC(=O)O)c3ccccc3N(=O)=O	2313	340.3	1	8	120.5	5
c1cc(ccc1C(=O)CCc2ccc3c(c2)OCO3)Cl	3519	288.7	0	3	35.53	4
CN(C)c1ccc(cc1)/C=C/C(=O)c2ccc(cc2)N(=O)=O	3741	296.3	0	5	66.13	5
CCCCNc1c(nc2ccc(cc2n1)Cl)S(=O)(=O)C	3014	313.8	1	5	71.95	5
c1ccc(cc1)/C=C/C(=O)N/N=C/c2ccc3c(c2)OCO3	2713	294.3	1	5	59.92	5
CC1Cc2ccccc2N1S(=O)(=O)c3ccccc3	2726	273.4	0	3	37.38	2
C/C(=C\COc1c(cc(cc1)/C=C/C(=O)c2ccc(cc2)OC)OC)/C	4302	352.4	0	4	44.76	8
C/C(=C\COc1c(cc(cc1)C(=O)/C=C/c2ccc(cc2)OC)OC)/C	4302	352.4	0	4	44.76	8
CC(=O)c1ccc(cc1)S(=O)(=O)N2CCc3ccccc3C2	2423	315.4	0	4	54.45	3
CC(=O)N1C(OC(=N1)c2ccc(cc2)C#N)c3ccc(s3)N(=O)=O	1711	342.3	0	8	111.5	5
c1cc(ccc1C(F)(F)F)/N=N/c2nccn2CC(=O)N3CCOCC3	2975	367.3	0	7	72.08	6
Cc1csc(n1)N/N=C(\C)/c2ccc(c(c2)Cl)Cl	3711	300.2	1	3	37.28	3
C=CCN\1C(=O)CS/C1=N\N=C\c2ccc3c(c2)n(=O)ccn3=O	0.558	343.4	0	8	95.95	4
c1ccc2c(c1)C(=O)N(C2=O)C(CC(=O)O)c3ccc(cc3)Cl	3029	329.7	1	5	74.68	4
c1ccc(cc1)c2cccc3c2C(=O)C=CC3=O	3135	234.2	0	2	34.14	1
COc1ccc2c(c1)nc(c(n2)NC3CCCCC3)S(=O)(=O)C	2993	335.4	1	6	81.18	4
COc1ccc2c(c1)nc(c(n2)S(=O)(=O)C)NC3CCCCC3	2993	335.4	1	6	81.18	4
c1ccc(cc1)NC(=S)N/N=C/C=C/C=C/c2cccs2	3296	313.4	2	3	36.42	7
c1cc(ccc1C(=O)N/N=C/c2ccc(o2)N(=O)=O)C(F)(F)F	2407	327.2	1	7	100.4	6
c1cc(cc(c1)C(F)(F)F)C(=O)N/N=C/c2ccc(o2)N(=O)=O	2407	327.2	1	7	100.4	6
C/C(=C\c1ccc(cc1)OC)/C(=O)/C=C/c2ccc(cc2)OC	4369	308.4	0	3	35.53	6
CCc1ccc(cc1)C2=NN(C(O2)c3ccc(s3)N(=O)=O)C(=O)C	2491	345.4	0	7	87.72	5
c1ccc2c(c1)CCN2S(=O)(=O)c3ccc(cc3)C(F)(F)F	3.3	327.3	0	3	37.38	3
COc1cc(cc(c1O)N(=O)=O)/C=N/NC(=O)/C=C/c2ccccc2	2643	341.3	2	8	116.7	7
COc1cc(cc(c1O)N(=O)=O)/C=C/C(=O)N/N=C/c2ccccc2	2643	341.3	2	8	116.7	7
C/C(=C\CC/C(=C/COc1c(cc(cc1)/C=C/C(=O)c2cc(c(c(c2)OC)OC)OC)OC)/C)/C	4715	480.6	0	6	63.22	13
C/C(=C\CC/C(=C/COc1c(cc(cc1)C(=O)/C=C/c2cc(c(c(c2)OC)OC)OC)OC)/C)/C	4715	480.6	0	6	63.22	13
COc1cc(ccc1Oc2cc(cc(c2O)OC)CC=C)CC=C	4119	326.4	1	4	47.92	8
c1ccc(cc1)Oc2ccc(cc2)OCC[Se]C(F)(F)F	5041	361.2	0	2	18.46	7
C/C(=N\N=C\1/NC(=O)C(S1)c2ccccc2)/COc3ccccc3	2668	339.4	1	5	63.05	5
C/C=C/c1ccc(c(c1)OC)Oc2cc(cc(c2O)OC)/C=C/C	4062	326.4	1	4	47.92	6
CC1Cc2ccccc2N1S(=O)(=O)c3ccc(cc3)Cl	3262	307.8	0	3	37.38	2
CC(=O)N1C(OC(=N1)c2ccc(cc2)Br)c3ccc(s3)N(=O)=O	2586	396.2	0	7	87.72	4
CCc1ccc(cc1)C(CC(=O)O)N2C(=O)c3ccccc3C2=O	3391	323.3	1	5	74.68	5
CCCOc1ccc(cc1)C2=NN(C(O2)c3ccc(s3)N(=O)=O)C(=O)C	2534	375.4	0	8	96.95	7
CC1Cc2ccccc2N1S(=O)(=O)c3ccc(cc3)OC	2674	303.4	0	4	46.61	3
C/C(=N\Nc1nc(cs1)CCl)/c2ccc(c(c2)Cl)Cl	3918	334.7	1	3	37.28	4
c1ccc(c(c1)C(=O)/C=C/c2ccc3c(c2)OCO3)O	3564	268.3	1	4	55.76	3
CC(C)C[C@@H](C(=O)N[C@@H](Cc1ccccc1)C#N)NC(=O)c2ccccc2	3021	363.5	2	5	81.99	11
Cc1c(n(=O)c2cc(ccc2n1=O)/C=N/NC(=S)NCC=C)C(=O)OC	1296	375.4	2	9	113.6	8
CC(=O)c1c(n(=O)c2cc(c(cc2n1=O)N3CCC(CC3)O)N4CCC(CC4)O)C(F)(F)F	1499	470.4	2	9	114.9	4
COc1cc(cc(c1O)N(=O)=O)/C=N/NC(=O)/C=C/c2ccc3c(c2)OCO3	2071	385.3	2	10	135.2	7
C[C@@H]1[C@H]([C@@H](O[C@@H]1c2ccc(c(c2)OC)OC)c3ccc(c(c3)OC)OC)C	4568	372.5	0	5	46.15	6
C[C@H]1[C@@H]([C@@H](O[C@@H]1c2ccc(c(c2)OC)OC)c3ccc(c(c3)OC)OC)C	4568	372.5	0	5	46.15	6
CC(=O)N1C(OC(=N1)c2ccc(cc2)C(F)(F)F)c3ccc(o3)N(=O)=O	2428	369.3	0	8	100.9	5
c1ccc2c(c1)CCN2S(=O)(=O)c3ccc(cc3)Br	3069	338.2	0	3	37.38	2
COc1cccc(c1OC)/C=C/2\CCC/C(=C\c3ccc(c(c3)OC)OC)/C2=O	4158	394.5	0	5	53.99	6
COc1c(c(ccc1)/C=C\2/C(=O)/C(=C/c3c(c(ccc3)OC)OC)/CCC2)OC	4158	394.5	0	5	53.99	6
CC(=O)N1C(OC(=N1)c2ccc(cc2)I)c3ccc(o3)N(=O)=O	2039	427.2	0	8	100.9	4
CC(C)C(=O)c1c(n(=O)c2cc(c(cc2n1=O)N3CCOCC3)N(C)C)C(F)(F)F	2227	428.4	0	8	83.7	5
COc1cc(cc(c1)OC)C2CCC(O2)c3ccccc3	4566	284.3	0	3	27.69	4
COc1ccc(cc1OC)C2CCC(O2)c3ccccc3	4566	284.3	0	3	27.69	4
COc1ccc(c(c1)OC)C2CCC(O2)c3ccccc3	4566	284.3	0	3	27.69	4
COc1ccc(cc1)CNCCCCCCCCCCNCc2ccc(cc2)OC	5.33	412.6	2	4	42.52	17
c1ccc(cc1)/C=C/C(=O)c2ccc(cc2)N(=O)=O	3681	253.3	0	4	62.89	4
CCCc1ccc(c(c1)OC)Oc2cc(cc(c2OC(=O)CC)OC)CCC	5219	386.5	0	5	53.99	11
C/C(=C\CC/C(=C/COc1c(cc(cc1)/C=C/C(=O)c2ccc(cc2)O)OC)/C)/C	5185	406.5	1	4	55.76	10
C/C(=C\CC/C(=C/COc1c(cc(cc1)C(=O)/C=C/c2ccc(cc2)O)OC)/C)/C	5185	406.5	1	4	55.76	10
CCCCCCc1ccc(cc1)C(=O)N/N=C/c2ccc(o2)N(=O)=O	3771	343.4	1	7	100.4	10
CCCc1ccc(c(c1)OC)Oc2cc(cc(c2OCCC)OC)CCC	5719	372.5	0	4	36.92	11
c1cc2c(cc1C(=O)O)C(=O)N(C2=O)C(CC(=O)O)c3cc4c(cc3N(=O)=O)OCCO4	1.35	442.3	2	12	176.3	6
c1cc(c(cc1Cl)Cl)CNCCNCc2ccc(cc2Cl)Cl	4537	378.1	2	2	24.06	7
c1ccc2c(c1)CCN(C2)S(=O)(=O)c3ccc(cc3)C(F)(F)F	3342	341.3	0	3	37.38	3
c1cc(c(cc1F)F)/C(=N\NC(=S)N)/Cn2cnc(n2)N(=O)=O	1371	341.3	2	9	126.9	6
c1ccc(cc1)/C=C/C(=O)c2ccccc2	3.08	208.3	0	1	17.07	3
c1ccc2c(c1)CCCN2S(=O)(=O)c3cccc(c3)C(F)(F)F	3502	341.3	0	3	37.38	3
c1ccc2c(c1)CCCN2S(=O)(=O)c3ccc(cc3)C(F)(F)F	3502	341.3	0	3	37.38	3
Cc1ccc2c(c1)C(=O)N(C2=O)C(CC(=O)O)c3ccc(cc3)O	2476	325.3	2	6	94.91	4
Cc1c(n(=O)c2cc(ccc2n1=O)/C=N/NC(=S)NCC=C)C	1776	331.4	2	7	87.34	6
CCCOc1ccc(cc1)[C@@H]2c3c(n[nH]c3NC(=O)[C@@H](S2)C)C	2.95	331.4	2	5	67.01	4
C/C=C(\C=N)/c1ncc(c(n1)O)C(=O)NC(Cn2ccnc2)C(C)(C)C	2748	356.4	3	8	116.8	8
CC1CCc2ccccc2N1S(=O)(=O)c3ccc(cc3)C(=O)C	2994	329.4	0	4	54.45	3
C/C(=C\c1ccc(cc1)N(=O)=O)/C(=O)/C=C/c2ccc(cc2)N(=O)=O	3983	338.3	0	7	108.7	6
Cc1c2c([nH]n1)NC(=O)[C@@H](S[C@@H]2c3ccc(cc3)OCC=C)C	2632	329.4	2	5	67.01	4
c1ccc2c(c1)C3=C(CC(O3)Cn4cc(nn4)C5(CCCCC5)O)C(=O)C2=O	2152	379.4	1	7	94.31	3
c1cc(ccc1/N=N/c2nccn2CC(=O)N3CCCC3)Cl	3521	317.8	0	6	62.85	5
CCC(C)(c1cn(nn1)C2C3=C(C(=O)c4ccccc4C3=O)OC2(C)C)O	2588	367.4	1	7	94.31	3
c1ccc2c(c1)CCCN2S(=O)(=O)c3ccccc3N(=O)=O	2504	318.3	0	6	83.2	3
Cc1ccc(o1)[C@@H]2C[C@H]3Cc4ccccc4N2O3	3463	241.3	0	3	25.61	1
CC(=O)c1c(n(=O)c2cc(c(cc2n1=O)N3CCC(CC3)N4CCOCC4)F)C(F)(F)F	2159	458.4	0	8	83.7	4
c1ccc(cc1)CNCCCCCCCCCCNCc2ccccc2	5511	352.6	2	2	24.06	15
COc1ccc(cc1)C(=O)/C=C/c2ccc(cc2)N(=O)=O	3611	283.3	0	5	72.12	5
c1ccc2c(c1)CCCN2S(=O)(=O)c3ccc(cc3)Br	3296	352.2	0	3	37.38	2
c1cc(ccc1/N=N/c2nccn2CC(=O)N3CCOCC3)N(=O)=O	2442	344.3	0	10	117.9	6
c1ccc(cc1)N\2C(=O)CS/C2=N\N=C\C=C\c3ccco3	2431	311.4	0	5	58.17	4
Cc1ccc2c(c1)C(=O)N(C2=O)C(CC(=O)O)c3ccc4c(c3)OCCO4	2472	367.4	1	7	93.14	4
Cn1cccc1[C@@H]2C[C@H]3Cc4cc(ccc4N2O3)F	3319	258.3	0	3	17.4	1
Cc1ccc(cc1)C(CC(=O)O)N2C(=O)c3ccc(cc3C2=O)C	3413	323.3	1	5	74.68	4
c1ccc(cc1)Oc2cccc(c2)OCC[Se]C(F)(F)F	4933	361.2	0	2	18.46	7
c1cc2c(ccnc2cc1Cl)NCCNC(=O)NC3CCCCC3	3213	346.9	3	5	66.05	7
C/C(=C\CC/C(=C/COc1c(cc(cc1)/C=C/C(=O)c2cc(c(cc2)OC)OC)OC)/C)/C	5029	450.6	0	5	53.99	12
C/C(=C\CC/C(=C/COc1c(cc(cc1)C(=O)/C=C/c2cc(c(cc2)OC)OC)OC)/C)/C	5029	450.6	0	5	53.99	12
CC(/C(=N/NC(=S)N)/C)Oc1ccccc1c2ccccc2	3198	313.4	2	4	59.64	6
Cc1c2c([nH]n1)NC(=O)[C@@H](S[C@@H]2c3ccc(cc3)OC(C)C)C	2981	331.4	2	5	67.01	3
CC(C)C(=O)c1c(n(=O)c2cc(c(cc2n1=O)N3CCOCC3)N4CCOCC4)C(F)(F)F	2286	470.4	0	9	92.93	5
CN(C)c1ccc(cc1)/C=C/2\CCC/C(=C\c3ccc(cc3)OC)/C2=O	4759	347.5	0	3	29.54	4
CN(C)c1ccc(cc1)/C=C/C(=O)c2ccc(cc2)Cl	4498	285.8	0	2	20.31	4
c1cc(ccc1C(CC(=O)O)N2C(=O)c3ccc(cc3C2=O)C(=O)O)Br	2.63	418.2	2	7	112	5
COc1ccc(cc1)C(=O)/C=C/c2ccc3c(c2)OCO3	3514	282.3	0	4	44.76	4
CC1(CCc2cc(ccc2O1)CCC(=O)c3c(cc4c(c3O)CCC(O4)(C)C)O)C	5143	410.5	2	5	75.99	4
CC(=O)Nc1ccc(cc1)OC/C(=N\NC(=S)N)/c2ccc(cc2)Br	3177	421.3	3	6	88.74	8
COc1ccc(c(c1)NC2=CC(=O)c3c(cccn3)C2=O)OC	2152	310.3	1	6	77.52	4
c1ccc(cc1)Oc2ccc(cc2)OCCOC#N	3401	255.3	0	4	51.48	7
C/C(=C\c1ccc(cc1)N(=O)=O)/C(=O)/C=C/c2ccc(cc2)N(C)C	4353	336.4	0	5	66.13	6
C/C(=C\c1ccc(cc1)N(C)C)/C(=O)/C=C/c2ccc(cc2)N(=O)=O	4353	336.4	0	5	66.13	6
c1ccc(cc1)/C=C/C(=O)N/N=C/c2ccc(cc2)Cl	3477	284.7	1	3	41.46	5
Cc1ccc2c(c1)C(=O)N(C2=O)C(CC(=O)O)c3ccc(cc3)N(=O)=O	2587	354.3	1	8	120.5	5
CC(=O)N1C(OC(=N1)c2ccc(cc2)I)c3ccc(s3)N(=O)=O	2463	443.2	0	7	87.72	4
c1ccc\2c(c1)CC/C2=N\NC(=S)Nc3ccc(cc3)Cl	3.91	315.8	2	3	36.42	4
COc1cc2c(cc1OC)/C(=N/NC(=S)Nc3ccc(cc3)Cl)/CC2	3673	375.9	2	5	54.88	6
CCCCNc1c(nc2ccc(cc2n1)Br)S(=O)(=O)C	3099	358.3	1	5	71.95	5
C[C@H]1[C@@]2(C(=O)O[C@@H](C2)c3cocc3)[C@H](/C(=C(\C)/C)/CC1)CCc4c(ccc(c4)O)O	4275	410.5	2	5	79.9	4
c1cc(ccc1C(CC(=O)O)N2C(=O)c3ccc(cc3C2=O)C(=O)O)F	2078	357.3	2	7	112	5
c1ccc(cc1)Oc2ccc(cc2)OCCSC(F)(F)F	5.17	314.3	0	2	18.46	7
CC(=O)c1c(n(=O)c2cc(c(cc2n1=O)N3CCOCC3)F)C(F)(F)F	1608	375.3	0	7	80.46	3
COc1cccc(c1)[C@@H]2C[C@@H]3Cc4ccccc4N2O3	3576	267.3	0	3	21.7	2
CC1Cc2ccccc2N1S(=O)(=O)c3ccc(cc3)F	2.99	291.3	0	3	37.38	2
CC1Cc2ccccc2N1S(=O)(=O)c3ccc(cc3)C(=O)C	2751	315.4	0	4	54.45	3
C/C(=C\Cc1c(c2c(c(c1O)C/C=C(\C)/C)O[C@@H](CC2=O)c3cc(c(cc3)O)O)O)/C	3602	424.5	4	6	107.2	5
c1ccc2c(c1)CCCN2S(=O)(=O)c3ccc(cc3)N(=O)=O	2748	318.3	0	6	83.2	3
C/C(=C\COc1cc(ccc1)/C=C/C(=O)c2ccccc2)/C	4653	292.4	0	2	26.3	6
C=CCNC(=S)N/N=C/c1ccc2c(c1)n(=O)c(c(n2=O)N)C#N	0.7324	343.4	3	9	137.1	7
Cc1ccc2c(c1)C(=O)N(C2=O)C(CC(=O)O)c3ccccc3N(=O)=O	2744	354.3	1	8	120.5	5
c1cc(oc1)[C@@H]2C[C@H]3Cc4cc(ccc4N2O3)F	3.2	245.2	0	3	25.61	1
c1cc2c(cc1F)C[C@@H]3C[C@H](N2O3)c4ccoc4	3.2	245.2	0	3	25.61	1
CC(=O)N1C(OC(=N1)c2ccc(cc2)C(F)(F)F)c3ccc(s3)N(=O)=O	3164	385.3	0	7	87.72	5
c1ccc(cc1)C2CCC(O2)c3ccccc3	4874	224.3	0	1	9.23	2
CCCCOc1c(cc(cc1Oc2ccc(cc2OC)CCC)CCC)OC	6079	386.5	0	4	36.92	12
CSc1c(nc2cc(ccc2n1)Cl)Cl	3878	245.1	0	2	25.78	1
Cc1ccc(cc1)S(=O)(=O)N2c3ccccc3CC2C	3.12	287.4	0	3	37.38	2
c1cc(ccc1/N=N/c2nccn2CC(=O)NCCCCC(C(=O)O)N)N(=O)=O	0.1741	403.4	3	12	180.8	12
Cc1ccc(s1)[C@@H]2C[C@H]3Cc4ccccc4N2O3	3832	257.4	0	2	12.47	1
Cc1ccsc1[C@@H]2C[C@H]3Cc4ccccc4N2O3	3832	257.4	0	2	12.47	1
Cc1cs/c(=N\N=C\c2ccc(s2)N(=O)=O)/n1CC=C	3372	308.4	0	6	75.47	5
c1cc(ccc1C(F)(F)F)/N=N/c2nccn2CC(=O)N3CCCC3	3564	351.3	0	6	62.85	6
CCCCOc1ccc(cc1)C2=NN(C(O2)c3ccc(s3)N(=O)=O)C(=O)C	2938	389.4	0	8	96.95	8
CC(=O)c1c(n(=O)c2cc(c(cc2n1=O)N3CCC(CC3)O)F)C(F)(F)F	1561	389.3	1	7	91.46	3
CCOC(=O)c1c2c(sc1/N=c\3/n(c(c(s3)C(=O)OCC)C)CC=C)CCCC2	4662	434.6	0	6	69.89	9
c1ccc2c(c1)C(=O)C(=C(C2=O)Cl)Nc3cccnc3	2339	284.7	1	4	59.06	2
C/C(=C\COc1c(cc(cc1)/C=C/C(=O)c2cc(c(cc2)OC/C=C(\C)/C)OC)OC)/C	4862	436.5	0	5	53.99	11
C/C(=C\COc1c(cccc1)/C=C/C(=O)c2ccccc2)/C	4.75	292.4	0	2	26.3	6
c1ccc(cc1)Oc2ccc(cc2)OCCC#N	4051	239.3	0	3	42.25	6
Cc1cccc(c1)[C@@H]2C[C@@H]3Cc4ccccc4N2O3	3953	251.3	0	2	12.47	1
C/C(=C\c1ccccc1)/C(=O)/C=C/c2ccc(cc2)OC	4398	278.3	0	2	26.3	5
C/C(=C\c1ccc(cc1)OC)/C(=O)/C=C/c2ccccc2	4398	278.3	0	2	26.3	5
c1ccc2c(c1)CCN2S(=O)(=O)c3cccc(c3)N(=O)=O	2457	304.3	0	6	83.2	3
COc1ccc(cc1)/C=C/2\CCC/C(=C\c3cccc(c3OC)OC)/C2=O	4452	364.4	0	4	44.76	5
COc1ccc(cc1)C(=O)/C=C/c2ccccc2	3.7	238.3	0	2	26.3	4
c1ccc(cc1)Oc2cccc(c2)OCCSC(F)(F)F	5.04	314.3	0	2	18.46	7
c1ccc(cc1)C#Cc2cccc3c2C(=O)C=CC3=O	3213	258.3	0	2	34.14	2
c1ccc(cc1)C[C@@H](C(=O)NC2(CC2)C#N)N[C@H](c3ccccc3)C(F)(F)F	3809	387.4	2	4	64.92	10
c1ccc(cc1)C[C@@H](C(=O)NC2(CC2)C#N)N[C@@H](c3ccccc3)C(F)(F)F	3809	387.4	2	4	64.92	10
c1ccc2c(c1)CCN2S(=O)(=O)c3ccccc3N(=O)=O	2227	304.3	0	6	83.2	3
c1ccc2c(c1)CCN(C2)S(=O)(=O)c3ccccc3N(=O)=O	2289	318.3	0	6	83.2	3
CCCCNc1c(nc2ccc(cc2n1)Br)SC	4.22	326.3	1	3	37.81	5
C=CCOc1ccccc1C(=O)/C=C/c2ccccc2	4341	264.3	0	2	26.3	6
c1ccc2c(c1)C(=O)N(C2=O)C/C=N/N=c\3/[nH]c(cs3)CCl	1742	334.8	1	6	77.89	4
c1cc(oc1)[C@@H]2C[C@H]3Cc4cc(ccc4N2O3)OC(F)(F)F	3783	311.3	0	4	34.84	3
c1cc2c(cc1OC(F)(F)F)C[C@@H]3C[C@H](N2O3)c4ccoc4	3783	311.3	0	4	34.84	3
c1ccc(cc1)NC(=S)N/N=C/c2ccc(s2)N(=O)=O	2744	306.4	2	6	82.24	6
CCC(C)(c1cn(nn1)C2CC(OC3=C2C(=O)c4ccccc4C3=O)(C)C)O	2854	381.4	1	7	94.31	3
COc1ccc(cc1)C[C@@H](C(=O)NC2(CC2)C#N)N[C@H](c3ccccc3)C(F)(F)F	3712	417.4	2	5	74.15	11
COc1ccc(cc1)C[C@@H](C(=O)NC2(CC2)C#N)N[C@@H](c3ccccc3)C(F)(F)F	3712	417.4	2	5	74.15	11
C/C(=C\CC/C(=C/COc1c(cc(cc1)/C=C/C(=O)c2ccc(cc2)OC)OC)/C)/C	5324	420.5	0	4	44.76	11
C/C(=C\CC/C(=C/COc1c(cc(cc1)C(=O)/C=C/c2ccc(cc2)OC)OC)/C)/C	5324	420.5	0	4	44.76	11
C/C(=N\N=C\1/N(C(=O)C(S1)c2ccccc2)C)/COc3ccccc3	2956	353.4	0	5	54.26	5
COc1cc2c(cc1OC)C(=O)C(=C(C2=O)c3cc(c(cc3N(=O)=O)OC)OC)O	2339	415.4	1	10	137.1	6
Cc1ccc2c(c1)C(=O)N(C2=O)C(CC(=O)O)c3ccc(cc3)Cl	3458	343.8	1	5	74.68	4
CCOC(=O)c1c(nc2cc(c(cc2n1=O)N3CCOCC3)Cl)C(F)(F)F	3169	405.8	0	7	77.12	5
c1ccc2c(c1)CCN2S(=O)(=O)c3ccc(cc3)N(=O)=O	2529	304.3	0	6	83.2	3
COc1c(c(cc2c1C(=O)c3ccccc3C2=O)O)C=O	1958	282.2	1	5	80.67	2
c1ccc2c(c1)C(=O)N(C2=O)C(CC(=O)O)c3ccc(cc3)Br	2887	374.2	1	5	74.68	4
CC(/C(=N/NC(=S)N)/C)Oc1ccc(cc1)c2ccccc2	3328	313.4	2	4	59.64	6
CC(/C(=N/NC(=S)N)/C)Oc1cccc(c1)c2ccccc2	3328	313.4	2	4	59.64	6
CSc1c(nc2cc(ccc2n1)Cl)NC3CCCCC3	5058	307.8	1	3	37.81	3
C/C(=C\c1ccccc1)/C(=O)/C=C/c2ccccc2	4266	248.3	0	1	17.07	4
CC1Cc2ccccc2N1S(=O)(=O)c3cccc(c3)C(F)(F)F	3667	341.3	0	3	37.38	3
CC1Cc2ccccc2N1S(=O)(=O)c3ccc(cc3)C(F)(F)F	3667	341.3	0	3	37.38	3
c1ccc(cc1)/C=C\2/C(=O)/C(=C/c3ccccc3)/CC2	4538	260.3	0	1	17.07	2
c1ccc(cc1)/C(=N\NC(=S)N)/COc2ccc(cc2)Br	4003	364.3	2	4	59.64	6
CC(/C(=N/NC(=S)N)/C)Oc1ccc(cc1)Oc2ccccc2	3515	329.4	2	5	68.87	7
c1ccc2c(c1)C(=O)N(C2=O)C(CC(=O)O)c3cc4c(cc3N(=O)=O)OCCO4	1717	398.3	1	10	139	5
CS(=O)(=O)c1c(nc2cc(ccc2n1)Cl)NC3CCCCC3	3638	339.8	1	5	71.95	3
c1ccc2c(c1)C[C@H]3C[C@H](N2O3)c4ccc(cc4)F	3.65	255.3	0	2	12.47	1
c1ccc2c(c1)C[C@H]3C[C@H](N2O3)c4ccccc4F	3.65	255.3	0	2	12.47	1
c1ccc2c(c1)C(=O)N(C2=O)C(CC(=O)O)c3ccc(cc3)F	2316	313.3	1	5	74.68	4
CC1(C=Cc2c(ccc(c2O)C(=O)/C=C/c3ccc(cc3)O)O1)C	4176	322.4	2	4	66.76	3
CC1CCc2ccccc2N1S(=O)(=O)c3cccc(c3)C(F)(F)F	3877	355.4	0	3	37.38	3
CC1CCc2ccccc2N1S(=O)(=O)c3ccc(cc3)C(F)(F)F	3877	355.4	0	3	37.38	3
C/C(=C\c1ccc(cc1)OC)/C(=O)/C=C/c2ccc(cc2)N(=O)=O	4218	323.3	0	5	72.12	6
C/C(=C\c1ccc(cc1)N(=O)=O)/C(=O)/C=C/c2ccc(cc2)OC	4218	323.3	0	5	72.12	6
c1cc(sc1)[C@@H]2C[C@H]3Cc4cc(ccc4N2O3)OC(F)(F)F	4259	327.3	0	3	21.7	3
CCCCCCc1cn(nn1)CC2CC3=C(O2)c4ccccc4C(=O)C3=O	3632	365.4	0	6	74.08	7
Cc1c(sc(n1)N/N=C(\C)/c2ccc(c(c2)Cl)Cl)C	4083	314.2	1	3	37.28	3
CCc1ccc(cc1)C(CC(=O)O)N2C(=O)c3ccc(cc3C2=O)C	3.8	337.4	1	5	74.68	5
C/C(=C\c1ccccc1)/C(=O)/C=C/c2ccc(cc2)N(=O)=O	4326	293.3	0	4	62.89	5
C/C(=C\c1ccc(cc1)N(=O)=O)/C(=O)/C=C/c2ccccc2	4326	293.3	0	4	62.89	5
CC/C(=C\c1ccc(cc1)Cl)/C(=O)/C=C/c2ccc(cc2)C=O	4483	324.8	0	2	34.14	6
c1cc(ccc1C(=O)/C=C/c2ccc3c(c2)OCO3)N(=O)=O	3093	297.3	0	6	81.35	4
c1ccc(cc1)NC2=CC(=O)c3ccccc3C2=O	3085	249.3	1	3	46.17	2
c1ccc(cc1)C(=O)/C=C/c2ccc3c(c2)OCO3	3431	252.3	0	3	35.53	3
COc1ccc(c(c1)N(=O)=O)/N=N/c2nccn2CC(=O)N3CCCCC3	3106	372.4	0	10	117.9	7
c1cc(sc1)[C@@H]2C[C@H]3Cc4cc(ccc4N2O3)F	3.62	261.3	0	2	12.47	1
Cc1cc2c(nc1)C(=O)C(=CC2=O)Nc3ccccc3	2562	264.3	1	4	59.06	2
CC1CCc2ccccc2N1S(=O)(=O)c3ccccc3N(=O)=O	2905	332.4	0	6	83.2	3
c1ccc(cc1)[C@@H]2C[C@@H]3Cc4cc(ccc4N2O3)OC(F)(F)F	4373	321.3	0	3	21.7	3
C/C(=C\CC/C(=C/Cc1ccc(cc1)C(=O)/C=C/c2ccc(cc2)OC)/C)/C	5955	374.5	0	2	26.3	9
C/C(=C\c1ccc(cc1)OC)/C(=O)/C=C/c2ccc(cc2)F	4457	296.3	0	2	26.3	5
C/C(=C\c1ccc(cc1)OC)/C(=O)/C=C/c2ccccc2F	4457	296.3	0	2	26.3	5
C=CCOc1ccccc1C(=O)/C=C/c2ccc3c(c2)OCO3	3.77	308.3	0	4	44.76	6
c1ccc(cc1)/C=C/c2cccc3c2C(=O)C=CC3=O	3415	260.3	0	2	34.14	2
CCOC(=O)c1c2c(sc1NC(=S)Nc3ccccc3)CCCC2	4202	360.5	2	4	50.36	7
CC1Cc2ccccc2N1S(=O)(=O)c3ccc(cc3)Br	3452	352.2	0	3	37.38	2
CCOC(=O)c1c(n(/c(=N/c2c(c3c(s2)CCCC3)C(=O)OC(C)C)/s1)CC=C)C	5042	448.6	0	6	69.89	9
c1ccc(cc1)N\2C(=O)CS/C2=N\N=C/C=C/C=C/c3cccs3	2996	353.5	0	4	45.03	5
c1ccc(cc1)[C@@H]2C[C@@H]3Cc4cc(ccc4N2O3)F	3694	255.3	0	2	12.47	1
c1ccc2c(c1)C[C@@H]3C[C@H](N2O3)c4ccc(o4)N(=O)=O	2965	272.3	0	6	71.43	2
COc1cccc(c1)NC2=CC(=O)c3ccccc3C2=O	3037	279.3	1	4	55.4	3
COc1ccccc1NC2=CC(=O)c3ccccc3C2=O	3.07	279.3	1	4	55.4	3
COc1cccc(c1)C2CCC(O2)c3ccccc3	4797	254.3	0	2	18.46	3
COc1ccc(cc1)C2CCC(O2)c3ccccc3	4797	254.3	0	2	18.46	3
CCOc1c(cc(cc1Oc2ccc(cc2OC)CC=C)CC=C)OC	4905	354.4	0	4	36.92	10
CNC(=S)N/N=C(/COc1ccc(cc1)Br)\c2ccc(cc2)OC	3978	408.3	2	5	54.88	8
c1cc(ccc1C(F)(F)F)/N=N/c2nccn2CC(=O)N3CCCCC3	4007	365.4	0	6	62.85	6
CC(=O)Oc1c(cc(cc1Oc2ccc(cc2OC)CC=C)CC=C)OC	4532	368.4	0	5	53.99	10
COc1ccc(cc1)/C=C\2/C(=O)/C(=C/c3ccc(cc3)OC)/CCC2	4.72	334.4	0	3	35.53	4
COc1cccc(c1OC)/C=C/2\CCC/C(=C\c3ccccc3)/C2=O	4.72	334.4	0	3	35.53	4
c1ccc(cc1)Oc2ccc(cc2)OCCCC#N	4377	253.3	0	3	42.25	7
CCCCCc1cn(nn1)C2CC(OC3=C2C(=O)c4ccccc4C3=O)(C)C	4297	379.5	0	6	74.08	5
c1ccc(c(c1)C(F)(F)F)Sc2ccc(o2)/C=N/NC(=S)N	3841	345.4	2	4	63.55	6
c1cc(cc(c1)Sc2ccc(o2)/C=N/NC(=S)N)C(F)(F)F	3841	345.4	2	4	63.55	6
c1cc(ccc1C(F)(F)F)Sc2ccc(o2)/C=N/NC(=S)N	3841	345.4	2	4	63.55	6
c1cc(c(cc1/N=N/c2nccn2CC(=O)N3CCCC3)Cl)Cl	3916	352.2	0	6	62.85	5
CC(C)(C)c1ccc(cc1)C(=O)N/N=C/c2ccc(o2)N(=O)=O	3261	315.3	1	7	100.4	6
C/C(=C\c1ccc(cc1)OC)/C(=O)/C=C/c2cccc(c2)Br	5267	357.2	0	2	26.3	5
C/C(=C\c1ccc(cc1)OC)/C(=O)/C=C/c2ccc(cc2)Br	5267	357.2	0	2	26.3	5
C/C(=C\c1ccc(cc1)OC)/C(=O)/C=C/c2ccccc2Br	5267	357.2	0	2	26.3	5
c1ccc(cc1)OC/C(=N\NC(=S)N)/c2ccc(cc2)Br	3599	364.3	2	4	59.64	6
c1ccc(cc1)N\2C(=O)CS/C2=N\N=C\c3ccc(s3)N(=O)=O	2.22	346.4	0	7	90.85	4
c1cc(ccc1C(=O)/C=C/c2ccc3c(c2)OCO3)Br	4194	331.2	0	3	35.53	3
C/C(=C\CC/C(=C/COc1cc(ccc1)/C=C/C(=O)c2ccccc2)/C)/C	5779	360.5	0	2	26.3	9
COc1ccc(cc1)Oc2ccc(cc2)OCCSC#N	3883	301.4	0	4	51.48	8
Cc1ccc(o1)[C@@H]2C[C@H]3Cc4cc(ccc4N2O3)F	3574	259.3	0	3	25.61	1
c1cc(oc1)[C@@H]2C[C@H]3Cc4cc(ccc4N2O3)Cl	3675	261.7	0	3	25.61	1
c1ccc2c(c1)C3=C(CC(O3)Cn4cc(nn4)C5=CCCCC5)C(=O)C2=O	2.93	361.4	0	6	74.08	3
COc1cc(ccc1Oc2cc(cc(c2OCC=C)OC)CC=C)CC=C	4853	366.5	0	4	36.92	11
COc1ccc(cc1OC)NC2=CC(=O)c3ccccc3C2=O	2997	309.3	1	5	64.63	4
COc1ccc(c(c1)OC)NC2=CC(=O)c3ccccc3C2=O	2997	309.3	1	5	64.63	4
COc1ccc(c(c1)NC2=CC(=O)c3ccccc3C2=O)OC	2997	309.3	1	5	64.63	4
COc1ccc(cc1)C(CC(=O)O)C2=CC(=O)c3ccccc3C2=O	3287	336.3	1	5	80.67	5
COc1ccc(cc1)/C(=N\NC(=S)N)/COc2ccc(cc2)Br	3926	394.3	2	5	68.87	7
COc1ccc(cc1)OC/C(=N\NC(=S)N)/c2ccc(cc2)Br	3926	394.3	2	5	68.87	7
CCCCCCCCc1ccc(cc1)C(=O)N/N=C/c2ccc(o2)N(=O)=O	4804	371.4	1	7	100.4	12
c1ccc2c(c1)C(=O)C=C(C2=O)Nc3ccc(cc3)O	2924	265.3	2	4	66.4	2
c1ccc(cc1)NC(=S)N/N=C/CN2C(=O)c3ccccc3C2=O	1966	338.4	2	6	73.8	6
C/C(=N\N=C\1/N(C(=O)CS1)c2ccccc2)/COc3ccccc3	2839	339.4	0	5	54.26	5
c1ccc2c(c1)C[C@H]3C[C@H](N2O3)c4ccc(cc4)Cl	4142	271.7	0	2	12.47	1
c1ccc2c(c1)C[C@H]3C[C@H](N2O3)c4cccc(c4)Cl	4142	271.7	0	2	12.47	1
c1ccc2c(c1)C[C@H]3C[C@H](N2O3)c4ccccc4Cl	4142	271.7	0	2	12.47	1
c1cc(ccc1OCC[Se]C#N)Oc2ccc(cc2)F	4394	336.2	0	3	42.25	7
C/C(=C\CC/C(=C/COc1c(cc(cc1)C(=O)/C=C/c2cc(c(cc2)OC/C=C(\C)/C)OC)OC)/C)/C	5634	504.7	0	5	53.99	14
C/C(=C\CC/C(=C/COc1c(cc(cc1)/C=C/C(=O)c2cc(c(cc2)OC/C=C(\C)/C)OC)OC)/C)/C	5634	504.7	0	5	53.99	14
CCCCCCc1cn(nn1)C2C3=C(C(=O)c4ccccc4C3=O)OC2(C)C	4464	379.5	0	6	74.08	6
Cc1ccc(o1)[C@@H]2C[C@H]3Cc4cc(ccc4N2O3)OC(F)(F)F	4134	325.3	0	4	34.84	3
C/C(=C\CC/C(=C/COc1c(cccc1)/C=C/C(=O)c2ccccc2)/C)/C	5784	360.5	0	2	26.3	9
CC(C)OC(=O)c1c2c(sc1NC(=S)Nc3ccccc3)CCCC2	4632	374.5	2	4	50.36	7
c1ccc(cc1)/C=C\2/C(=O)/C(=C/c3ccccc3)/CCC2	4932	274.4	0	1	17.07	2
c1ccc2c(c1)C(=O)C(=C(C2=O)O)c3ccccc3N(=O)=O	2779	295.2	1	6	100.2	2
Cc1cc(c(c(c1C)S(=O)(=O)N2CCCc3c2cccc3)C)C	4108	329.5	0	3	37.38	2
Cc1ccc2c(c1)C(=O)N(C2=O)C(CC(=O)O)c3ccc(cc3)Br	3317	388.2	1	5	74.68	4
COc1ccc(cc1)/C=C/2\CCC/C(=C\c3ccccc3)/C2=O	4887	304.4	0	2	26.3	3
[truncated: 848 more rows]
